# Supplementary material for: 2-(2-Chloro­phen­oxy)acetohydrazide
Source: Acta Crystallogr Sect E Struct Rep Online. 2009 Dec 4;66(Pt 1):o31–2. doi: 10.1107/S1600536809051356 (PMC2980181; doi:10.1107/S1600536809051356)
Supplement: Supplementary file 2 [file e-66-00o31-Isup2.hkl]

# 
# h,k,l, Fc-squared, Fo-squared, sigma(Fo-squared) and status flag 
# 
data_I
_shelx_title ' vho2m in P2(1)/c  (100K)' 
_shelx_refln_list_code          4 
_shelx_F_calc_maximum      124.21 
_exptl_crystal_F_000       416.00 
_reflns_d_resolution_high  0.7066 
 
loop_ 
 _symmetry_equiv_pos_as_xyz 
 'x, y, z' 
 '-x, y+1/2, -z+1/2' 
 '-x, -y, -z' 
 'x, -y-1/2, z-1/2' 
 
_cell_length_a    15.2384 
_cell_length_b     3.9269 
_cell_length_c    16.8843 
_cell_angle_alpha  90.000 
_cell_angle_beta  117.269 
_cell_angle_gamma  90.000 
 
_shelx_F_squared_multiplier     1.000 
 
loop_ 
 _refln_index_h 
 _refln_index_k 
 _refln_index_l 
 _refln_F_squared_calc 
 _refln_F_squared_meas 
 _refln_F_squared_sigma 
 _refln_observed_status 
   1   0   0     1727.63     1270.08    147.38 o 
   2   0   0       16.10       13.46      1.46 o 
   3   0   0     5333.13     5942.02    135.32 o 
   4   0   0      195.58      237.96      5.77 o 
   5   0   0     4865.68     5326.78     81.30 o 
   6   0   0       28.07       20.98      2.56 o 
   7   0   0     1698.93     1773.92     29.33 o 
   8   0   0      432.97      448.82     11.77 o 
   9   0   0      768.66      712.40     14.44 o 
  10   0   0      808.40      753.94     15.57 o 
  11   0   0      463.21      452.50     13.16 o 
  12   0   0      591.55      560.79     23.29 o 
  13   0   0      911.50      870.48     24.16 o 
  14   0   0      148.94      158.49     11.43 o 
  15   0   0      674.42      584.47     21.73 o 
  16   0   0       74.52       83.07     10.17 o 
  17   0   0      424.20      427.48     19.94 o 
  18   0   0      100.64      110.17     12.15 o 
  19   0   0      229.59      240.25     24.20 o 
   1   1   0      100.23       94.08      3.44 o 
   2   1   0      533.45      465.52     13.50 o 
   3   1   0     1741.40     1665.21     21.93 o 
   4   1   0     1327.24     1344.19     16.11 o 
   5   1   0     1236.94     1299.46     16.79 o 
   6   1   0      983.01      997.23     13.68 o 
   7   1   0     1786.60     1775.09     22.63 o 
   8   1   0        0.29       -0.73      1.63 o 
   9   1   0     1846.16     1788.05     22.84 o 
  10   1   0      340.85      324.20      7.00 o 
  11   1   0        1.25        0.01      2.65 o 
  12   1   0     1697.63     1617.66     27.94 o 
  13   1   0       25.88       23.14      4.45 o 
  14   1   0       51.46       55.00      5.62 o 
  15   1   0      255.90      228.23      9.27 o 
  16   1   0      225.45      218.07      9.87 o 
  17   1   0      119.80      127.91      8.66 o 
  18   1   0       75.73       84.85      7.53 o 
   0   2   0        4.67       -2.43      2.43 o 
   1   2   0      676.69      682.00     10.86 o 
   2   2   0      411.98      402.30      7.52 o 
   3   2   0     2569.87     2376.66     30.00 o 
   4   2   0      241.59      207.52      6.01 o 
   5   2   0      246.42      240.05      6.12 o 
   6   2   0      647.22      630.19     10.94 o 
   7   2   0      100.63      102.41      4.72 o 
   8   2   0       93.27      100.02      5.20 o 
   9   2   0        0.20       -0.55      2.97 o 
  10   2   0      742.30      704.16     13.92 o 
  11   2   0      224.48      222.42      7.79 o 
  12   2   0     1007.85      935.95     19.05 o 
  13   2   0      342.45      352.07     12.24 o 
  14   2   0       16.76       20.71      6.44 o 
  15   2   0       33.53       40.59      6.41 o 
  16   2   0      343.63      370.03     13.84 o 
  17   2   0       39.57       59.22      7.29 o 
   1   3   0       66.00       65.23      4.39 o 
   2   3   0      119.98      116.14      5.74 o 
   3   3   0      190.49      189.75      7.07 o 
   4   3   0      357.77      321.64      9.10 o 
   5   3   0      133.05      147.22      6.59 o 
   6   3   0      460.38      432.70     11.43 o 
   7   3   0       89.63       98.08      6.31 o 
   8   3   0        0.02       -1.59      2.97 o 
   9   3   0      435.56      401.67     12.62 o 
  10   3   0       69.83       79.78      7.08 o 
  11   3   0       75.72       72.93      7.38 o 
  12   3   0      240.58      211.39     11.45 o 
  13   3   0        3.90        9.59      5.83 o 
  14   3   0       53.46       64.26      8.86 o 
  15   3   0      178.38      175.56     12.36 o 
  16   3   0        9.52       19.65      7.17 o 
   0   4   0      651.67      641.54     26.02 o 
   1   4   0       16.83       10.22      5.76 o 
   2   4   0       82.81       81.02      7.91 o 
   3   4   0      513.73      511.42     16.95 o 
   4   4   0       78.70       73.84      8.82 o 
   5   4   0       34.99       23.03      7.00 o 
   6   4   0      295.47      293.95     13.93 o 
   7   4   0      230.26      243.11     24.44 o 
   8   4   0       12.18       15.50      8.84 o 
   9   4   0        0.24        6.42     12.36 o 
  10   4   0       19.40       25.05     14.26 o 
  11   4   0       96.45       81.21     17.80 o 
  12   4   0       16.24       46.26     15.10 o 
  13   4   0       82.54      168.38     39.01 o 
   1   5   0      143.94      143.33     35.60 o 
   2   5   0       16.02       31.50     10.33 o 
   3   5   0        1.01        1.94      9.01 o 
   4   5   0       20.71       14.75     10.27 o 
   5   5   0       60.84       56.35     18.27 o 
   6   5   0      301.87      327.82     29.17 o 
   7   5   0       76.70       52.60     18.13 o 
   8   5   0       17.29       28.67     15.77 o 
 -19   1   1        6.41       23.09      8.03 o 
 -18   1   1      178.33      183.02      9.69 o 
 -17   1   1        3.03        7.92      4.70 o 
 -16   1   1        1.44        1.98      4.16 o 
 -15   1   1       22.77       33.06      4.60 o 
 -14   1   1        0.01        3.21      3.31 o 
 -13   1   1      145.42      141.33      7.11 o 
 -12   1   1       39.08       38.08      4.47 o 
 -11   1   1     1078.91     1044.78     15.25 o 
 -10   1   1        1.06        0.80      2.02 o 
  -9   1   1       21.55       22.55      2.78 o 
  -8   1   1       70.26       98.07      3.78 o 
  -7   1   1      133.73      146.75      4.30 o 
  -6   1   1       37.10       27.21      2.09 o 
  -5   1   1       31.00       43.12      2.15 o 
  -4   1   1      314.82      332.00      5.37 o 
  -3   1   1      144.11      113.53      2.70 o 
  -2   1   1      378.20      435.59      6.89 o 
  -1   1   1    11248.88    11099.78    229.98 o 
   0   1   1      104.42      102.65      4.29 o 
   1   1   1     1375.47     1316.29     46.29 o 
   2   1   1      417.78      439.08     11.46 o 
   3   1   1      320.91      332.05      6.51 o 
   4   1   1      256.86      252.55      5.37 o 
   5   1   1       12.38       10.60      2.26 o 
   6   1   1     1236.47     1383.78     17.25 o 
   7   1   1      201.61      213.84      4.69 o 
   8   1   1       70.18       79.11      3.20 o 
   9   1   1       11.58       12.76      2.20 o 
  10   1   1      134.75      145.52      5.89 o 
  11   1   1      928.94      892.28     23.84 o 
  12   1   1      171.76      169.38      7.28 o 
  13   1   1       59.26       55.21      5.67 o 
  14   1   1        0.81        7.53      4.23 o 
  15   1   1        7.84       15.57      5.52 o 
  16   1   1       26.00       31.14      5.56 o 
  17   1   1        0.97        7.07      4.85 o 
  18   1   1        9.83       15.50      7.07 o 
 -18   2   1      101.03      113.14     10.80 o 
 -17   2   1      190.14      203.36     15.03 o 
 -16   2   1       33.88       35.53      7.42 o 
 -15   2   1       14.04       18.40      5.47 o 
 -14   2   1      134.69      124.39      8.47 o 
 -13   2   1        1.48        3.19      4.07 o 
 -12   2   1       20.94       20.66      4.63 o 
 -11   2   1      453.07      432.36     10.54 o 
 -10   2   1       11.05       11.50      3.75 o 
  -9   2   1      156.16      163.08      6.46 o 
  -8   2   1       57.39       71.05      4.58 o 
  -7   2   1      219.67      190.11      5.62 o 
  -6   2   1     3335.60     3330.87     39.38 o 
  -5   2   1      107.19      102.55      3.68 o 
  -4   2   1      189.06      188.25      7.47 o 
  -3   2   1       44.23       47.10      3.58 o 
  -2   2   1      362.15      341.51      7.50 o 
  -1   2   1      995.11      938.52     13.93 o 
   0   2   1       75.86       74.11      3.14 o 
   1   2   1      463.00      455.86      7.57 o 
   2   2   1        0.03       -1.75      1.75 o 
   3   2   1      566.76      567.10      9.32 o 
   4   2   1       26.10       28.69      3.02 o 
   5   2   1      152.00      150.87      5.95 o 
   6   2   1      159.82      155.18      5.71 o 
   7   2   1        0.70       -2.49      2.49 o 
   8   2   1      284.88      275.61      7.71 o 
   9   2   1       84.12       94.03      5.56 o 
  10   2   1       12.89       11.06      3.66 o 
  11   2   1      205.15      214.62      8.45 o 
  12   2   1       67.15       61.89      5.91 o 
  13   2   1       28.00       29.47      5.62 o 
  14   2   1       26.04       18.69      5.33 o 
  15   2   1       48.60       51.68      7.08 o 
  16   2   1        0.04        7.00      5.21 o 
  17   2   1        7.89       22.52      5.87 o 
 -16   3   1      115.63      134.52     11.38 o 
 -15   3   1        0.83       11.62      6.54 o 
 -14   3   1       39.19       43.82      7.68 o 
 -13   3   1        9.42        9.90      5.84 o 
 -12   3   1        0.06       -0.60      5.23 o 
 -11   3   1       30.35       25.58      5.82 o 
 -10   3   1        3.37       -4.48      4.48 o 
  -9   3   1       10.13        6.47      4.49 o 
  -8   3   1       39.77       43.59      5.37 o 
  -7   3   1       38.75       38.15      4.58 o 
  -6   3   1        1.78       -2.42      2.76 o 
  -5   3   1       10.23        8.77      3.83 o 
  -4   3   1      182.21      186.70      7.82 o 
  -3   3   1        0.56       -2.43      3.19 o 
  -2   3   1      245.21      235.33      8.26 o 
  -1   3   1      126.61      147.94      6.78 o 
   0   3   1      151.46      156.57      6.57 o 
   1   3   1       19.40       23.12      3.51 o 
   2   3   1        0.11       -2.18      2.73 o 
   3   3   1      137.86      145.01      5.96 o 
   4   3   1      114.61      115.86      5.22 o 
   5   3   1        2.49       -0.87      2.93 o 
   6   3   1       92.73      105.12      5.43 o 
   7   3   1       22.78       26.89      3.50 o 
   8   3   1       61.48       71.68      4.76 o 
   9   3   1        0.85        1.08      3.42 o 
  10   3   1        3.15        2.12      3.71 o 
  11   3   1      933.65      869.39     20.64 o 
  12   3   1        0.69       -0.59      5.48 o 
  13   3   1       67.30       63.99      8.59 o 
  14   3   1        4.72        3.22      5.95 o 
  15   3   1        9.04       16.25      6.71 o 
 -13   4   1       94.73       73.53     17.74 o 
 -12   4   1       10.36       29.35     19.18 o 
 -11   4   1       20.34       37.22     14.79 o 
 -10   4   1       69.49       76.79     16.83 o 
  -9   4   1       22.15       20.81     13.19 o 
  -8   4   1       34.96       24.32     13.16 o 
  -7   4   1      119.89       95.36     16.96 o 
  -6   4   1       96.89       81.67     11.13 o 
  -5   4   1      194.03      198.18     23.28 o 
  -4   4   1       35.97       44.06      7.91 o 
  -3   4   1       27.71       27.30      6.49 o 
  -2   4   1       96.56       95.97      8.30 o 
  -1   4   1        0.14        6.93      5.57 o 
   0   4   1        0.01       -2.25      5.57 o 
   1   4   1      121.93      133.01     10.22 o 
   2   4   1       70.43       70.28      7.74 o 
   3   4   1        5.36        1.38      5.64 o 
   4   4   1       19.88       26.18      7.25 o 
   5   4   1       77.98       88.21     10.72 o 
   6   4   1      270.66      280.55     15.81 o 
   7   4   1        7.98       12.53      8.73 o 
   8   4   1        0.19      -10.55     10.55 o 
   9   4   1        0.42      -10.98     10.98 o 
  10   4   1      121.77       90.42     17.98 o 
  11   4   1       10.26        7.99     14.01 o 
  12   4   1        0.49        0.77     13.22 o 
  -8   5   1        3.35       -0.22     14.45 o 
  -7   5   1        2.92       -0.19     14.03 o 
  -6   5   1        0.21        8.73     15.26 o 
  -5   5   1        0.09       11.56     14.28 o 
  -4   5   1       13.34       -3.63      9.32 o 
  -3   5   1        0.31       -8.59      8.59 o 
  -2   5   1       29.35       28.78     10.52 o 
  -1   5   1      140.55      152.05     16.59 o 
   0   5   1        9.52        0.74      9.60 o 
   1   5   1       58.79       70.05     12.45 o 
   2   5   1       25.48        4.95      9.66 o 
   3   5   1       48.28       48.20     11.36 o 
   4   5   1        2.63       -6.11      9.35 o 
   5   5   1       11.35      -12.58     12.58 o 
   6   5   1      179.72      223.74     25.45 o 
   7   5   1       30.22        9.45     15.90 o 
 -19   0   2      289.50      272.41     16.41 o 
 -18   0   2       15.40       16.66      6.90 o 
 -17   0   2      341.89      324.99     16.40 o 
 -16   0   2      387.20      346.05     16.29 o 
 -15   0   2      588.28      538.95     20.07 o 
 -14   0   2        3.41        2.11      5.19 o 
 -13   0   2        1.61        2.36      3.51 o 
 -12   0   2     7096.20     6721.57    104.44 o 
 -11   0   2        0.12       -2.07      2.79 o 
 -10   0   2     1075.61     1034.80     19.56 o 
  -9   0   2      743.52      649.16     12.28 o 
  -8   0   2     1859.95     1884.92     28.66 o 
  -7   0   2     1872.01     1953.69     29.23 o 
  -6   0   2      694.24      682.17     12.64 o 
  -5   0   2     2391.49     2524.10     56.25 o 
  -4   0   2     1006.16      994.64     17.32 o 
  -3   0   2     5048.72     5496.08    118.46 o 
  -2   0   2     3572.96     3553.37    132.68 o 
  -1   0   2     2077.27     2191.06     86.00 o 
   0   0   2     4760.97     5507.75    147.34 o 
   1   0   2      288.94      352.69      6.63 o 
   2   0   2     3020.09     3836.34     84.49 o 
   3   0   2     4065.05     5127.58     87.62 o 
   4   0   2     1720.10     2012.01     86.39 o 
   5   0   2     5106.92     6379.05    180.61 o 
   6   0   2     1083.29     1186.65     33.86 o 
   7   0   2     2259.12     2449.20     54.17 o 
   8   0   2      238.83      275.75      7.31 o 
   9   0   2     2498.73     2527.31     46.53 o 
  10   0   2      142.53      144.75     11.74 o 
  11   0   2       54.13       56.14      6.98 o 
  12   0   2      865.49      851.41     34.70 o 
  13   0   2       23.01       25.82      6.02 o 
  14   0   2       49.26       55.72      7.20 o 
  15   0   2      215.80      211.04     18.15 o 
  16   0   2      229.83      228.47     19.10 o 
  17   0   2        0.54        2.16      6.65 o 
  18   0   2       90.47       97.82     19.78 o 
 -19   1   2      141.67      178.87      9.60 o 
 -18   1   2       82.09       88.64      8.04 o 
 -17   1   2        3.74        8.50      4.76 o 
 -16   1   2      368.97      342.59     13.19 o 
 -15   1   2      174.77      162.18      7.44 o 
 -14   1   2       16.29       20.15      3.98 o 
 -13   1   2     1106.75     1030.28     18.28 o 
 -12   1   2      144.16      143.67      5.34 o 
 -11   1   2        0.36       -1.50      2.43 o 
 -10   1   2      740.36      721.85     12.35 o 
  -9   1   2       15.64       23.44      2.90 o 
  -8   1   2      502.34      445.88      7.91 o 
  -7   1   2     2170.30     2218.05     27.43 o 
  -6   1   2     1648.60     1712.56     23.59 o 
  -5   1   2     1006.27      978.07     12.40 o 
  -4   1   2     1368.41     1365.72     15.46 o 
  -3   1   2     8883.98     8916.39    118.95 o 
  -2   1   2      886.30      883.89     12.08 o 
  -1   1   2      373.82      371.67      6.80 o 
   0   1   2    12078.18    11850.61    164.16 o 
   1   1   2     3093.00     3170.57     48.30 o 
   2   1   2      909.03      895.14     23.79 o 
   3   1   2     1821.42     1799.65     24.98 o 
   4   1   2      341.17      349.16      7.06 o 
   5   1   2       25.85       59.35      3.18 o 
   6   1   2     1578.32     1585.16     20.27 o 
   7   1   2      758.26      768.09     11.60 o 
   8   1   2      237.65      236.26      6.16 o 
   9   1   2        5.71        7.56      2.96 o 
  10   1   2       17.33       17.95      3.87 o 
  11   1   2      307.87      299.92      9.21 o 
  12   1   2      293.00      249.46      8.68 o 
  13   1   2      232.15      245.16     10.40 o 
  14   1   2      219.01      208.27      8.97 o 
  15   1   2       77.70       72.46      6.68 o 
  16   1   2      439.87      429.31     13.31 o 
  17   1   2        5.62       11.80      5.67 o 
 -18   2   2       26.71       19.55      9.26 o 
 -17   2   2      123.84      124.91     17.15 o 
 -16   2   2       55.39       62.81      7.40 o 
 -15   2   2      174.52      170.43     11.09 o 
 -14   2   2      157.66      179.50      9.50 o 
 -13   2   2       39.19       43.07      5.43 o 
 -12   2   2       14.05       12.74      4.19 o 
 -11   2   2      511.83      468.10      9.98 o 
 -10   2   2      242.01      221.11      6.17 o 
  -9   2   2      910.17      870.94     14.42 o 
  -8   2   2        0.03       -1.86      2.00 o 
  -7   2   2      580.17      523.27      8.76 o 
  -6   2   2      832.41      801.85     10.79 o 
  -5   2   2      270.59      284.27      6.10 o 
  -4   2   2     1160.60     1048.86     15.76 o 
  -3   2   2       14.77       11.31      2.53 o 
  -2   2   2       54.46       59.16      3.61 o 
  -1   2   2      605.76      535.83      8.99 o 
   0   2   2     2444.04     2450.60     30.55 o 
   1   2   2       75.97       65.96      3.04 o 
   2   2   2      525.08      485.80      7.92 o 
   3   2   2       38.26       39.95      2.76 o 
   4   2   2     1258.27     1113.06     20.50 o 
   5   2   2       21.50       24.51      3.66 o 
   6   2   2      766.64      741.86     12.79 o 
   7   2   2      180.78      168.93      6.13 o 
   8   2   2       64.09       69.75      4.86 o 
   9   2   2     1253.47     1200.33     20.40 o 
  10   2   2     1117.04     1030.90     20.14 o 
  11   2   2       38.77       31.45      4.97 o 
  12   2   2     1049.05      930.31     19.66 o 
  13   2   2       42.41       41.26      5.67 o 
  14   2   2      104.80      136.77      9.24 o 
  15   2   2       91.84       97.15      8.65 o 
  16   2   2       58.92       55.07      7.24 o 
 -16   3   2      215.57      232.38     13.29 o 
 -15   3   2      102.45      142.05     14.69 o 
 -14   3   2        5.80        4.37      5.69 o 
 -13   3   2      203.02      203.38     11.55 o 
 -12   3   2        8.13        6.87      5.30 o 
 -11   3   2        3.23       10.38      4.94 o 
 -10   3   2      531.21      507.27     14.51 o 
  -9   3   2       43.67       43.73      5.75 o 
  -8   3   2       50.39       51.62      6.62 o 
  -7   3   2       29.55       35.25      4.79 o 
  -6   3   2       27.13       19.02      4.48 o 
  -5   3   2      201.79      183.86      8.51 o 
  -4   3   2        0.06       -3.09      3.37 o 
  -3   3   2      660.62      622.96     14.14 o 
  -2   3   2      145.47      144.44      6.94 o 
  -1   3   2        2.64       -0.50      3.85 o 
   0   3   2     1316.51     1259.68     23.19 o 
   1   3   2       12.68       12.43      4.15 o 
   2   3   2       40.17       48.76      4.50 o 
   3   3   2      904.44      871.12     14.26 o 
   4   3   2      105.89      110.70      5.22 o 
   5   3   2     1349.73     1299.97     19.68 o 
   6   3   2       24.46       31.85      3.81 o 
   7   3   2        7.23        9.32      2.93 o 
   8   3   2      206.93      193.19      7.29 o 
   9   3   2       20.20       18.11      4.62 o 
  10   3   2      654.10      624.73     16.67 o 
  11   3   2       45.24       48.33      6.46 o 
  12   3   2        0.66        6.90      4.77 o 
  13   3   2      242.15      262.04     11.86 o 
  14   3   2       65.81       89.01      9.97 o 
  15   3   2      125.43      159.83     12.15 o 
 -13   4   2        2.53       16.44     17.57 o 
 -12   4   2      354.08      356.12     20.74 o 
 -11   4   2        0.97       19.43     11.57 o 
 -10   4   2        0.94       12.36      5.61 o 
  -8   4   2        0.29       -9.33     10.65 o 
  -7   4   2       54.15       40.68     13.65 o 
  -6   4   2      154.39      139.28     18.87 o 
  -5   4   2        7.23       -2.18      6.92 o 
  -4   4   2      172.85      183.78     13.18 o 
  -3   4   2       12.59       14.12      6.04 o 
  -2   4   2        0.08       -5.39      5.39 o 
  -1   4   2      212.27      217.35     10.87 o 
   0   4   2      129.37      136.96     11.13 o 
   1   4   2       98.64      110.30     12.00 o 
   2   4   2       86.04       81.01      8.04 o 
   3   4   2      184.86      189.14     12.42 o 
   4   4   2       37.99       26.09      7.47 o 
   5   4   2      102.42      112.85      9.98 o 
   6   4   2      708.15      716.59     30.61 o 
   7   4   2      187.58      186.52     14.14 o 
   8   4   2       37.66       36.01     13.84 o 
   9   4   2      134.94      133.38     20.16 o 
  10   4   2        3.64        8.79     13.28 o 
  11   4   2        0.03       10.51     13.67 o 
  12   4   2       67.70       72.92     17.92 o 
  -8   5   2       22.61        2.45     14.07 o 
  -7   5   2      281.71      332.14     29.95 o 
  -6   5   2      283.91      268.50     27.41 o 
  -5   5   2       16.76        6.35     14.54 o 
  -4   5   2        4.79        2.29     14.30 o 
  -3   5   2      120.74      111.00     17.98 o 
  -2   5   2      107.66      127.24     14.19 o 
  -1   5   2       13.54        3.10      9.50 o 
   0   5   2       96.93      110.62     26.08 o 
   1   5   2        0.30       15.28     19.30 o 
   2   5   2        4.06       -8.65      8.65 o 
   3   5   2      214.83      254.40     17.81 o 
   4   5   2        4.48        2.01      9.70 o 
   5   5   2      116.47      124.27     20.75 o 
   6   5   2      191.89      268.26     26.95 o 
   7   5   2       19.12       27.70     16.45 o 
 -19   1   3       31.34       61.57      7.78 o 
 -18   1   3       60.31       66.58      7.11 o 
 -17   1   3        0.41        7.38      4.38 o 
 -16   1   3       49.12       46.51      5.95 o 
 -15   1   3        0.02        5.53      3.97 o 
 -14   1   3       28.11       29.73      4.23 o 
 -13   1   3     1494.99     1355.43     19.64 o 
 -12   1   3      816.96      768.69     12.76 o 
 -11   1   3       37.60       36.90      3.80 o 
 -10   1   3      271.38      236.51      6.50 o 
  -9   1   3        1.77        1.06      1.99 o 
  -8   1   3        4.08        5.68      1.96 o 
  -7   1   3      335.48      380.23      6.48 o 
  -6   1   3      283.56      298.60      5.51 o 
  -5   1   3      225.50      246.24      4.35 o 
  -4   1   3      149.62      146.52      3.59 o 
  -3   1   3      156.55      157.85      3.96 o 
  -2   1   3      716.86      741.35     10.68 o 
  -1   1   3    15428.13    15369.48    195.28 o 
   0   1   3     2647.57     2661.61     33.46 o 
   1   1   3      623.67      639.13     11.04 o 
   2   1   3      190.59      187.66      4.80 o 
   3   1   3      465.48      508.36      7.80 o 
   4   1   3     2130.63     2359.91     30.48 o 
   5   1   3      701.16      779.23     11.42 o 
   6   1   3      115.52      125.03      4.43 o 
   7   1   3        3.21        7.70      2.33 o 
   8   1   3       40.75       36.60      3.66 o 
   9   1   3        2.04       -1.53      2.98 o 
  10   1   3      163.28      188.77      7.60 o 
  11   1   3      451.19      378.71     13.25 o 
  12   1   3       30.59       28.32      4.44 o 
  13   1   3       28.43       32.02      5.65 o 
  14   1   3      105.17      110.84      8.46 o 
  15   1   3      279.08      250.77     10.28 o 
  16   1   3      284.40      284.88     13.46 o 
  17   1   3       39.95       58.00      7.62 o 
 -18   2   3      120.43      157.13     11.57 o 
 -17   2   3        0.20       14.54      6.39 o 
 -16   2   3       75.23       78.48      7.64 o 
 -15   2   3        4.27        4.55      4.86 o 
 -14   2   3       27.67       34.61      5.70 o 
 -13   2   3        1.09       -3.02      3.90 o 
 -12   2   3       10.26       10.98      4.05 o 
 -11   2   3      114.23      120.16      5.93 o 
 -10   2   3        5.26        0.68      2.77 o 
  -9   2   3       39.65       38.73      3.11 o 
  -8   2   3      228.82      234.81      5.20 o 
  -7   2   3      275.50      277.85      5.33 o 
  -6   2   3      163.84      175.72      5.27 o 
  -5   2   3       15.99       18.31      2.30 o 
  -4   2   3      107.12      106.65      3.83 o 
  -3   2   3        0.12       -1.03      2.54 o 
  -2   2   3      432.00      431.93      9.90 o 
  -1   2   3      821.50      784.78     12.07 o 
   0   2   3      176.59      182.45      4.69 o 
   1   2   3      115.12      113.42      4.36 o 
   2   2   3       34.55       38.21      3.29 o 
   3   2   3      462.80      442.52      9.16 o 
   4   2   3      173.69      169.75      5.97 o 
   5   2   3       14.23       16.43      2.84 o 
   6   2   3       82.53       89.61      5.24 o 
   7   2   3       70.98       72.30      4.84 o 
   8   2   3       33.74       32.08      4.50 o 
   9   2   3       26.35       27.58      4.49 o 
  10   2   3      120.73      121.62     12.23 o 
  11   2   3        0.84        3.59      3.94 o 
  12   2   3       25.87       21.96      5.03 o 
  13   2   3       36.40       35.23      5.62 o 
  14   2   3        0.70        9.06      4.92 o 
  15   2   3        9.05       18.45      5.62 o 
  16   2   3        7.04       29.12      5.89 o 
 -17   3   3        5.17       35.54     16.08 o 
 -16   3   3       22.54       40.61      8.73 o 
 -15   3   3        9.24       16.89      7.17 o 
 -14   3   3      120.41      117.18     10.04 o 
 -13   3   3       37.44       23.91      6.58 o 
 -12   3   3       12.61        9.76      5.39 o 
 -11   3   3       15.83       16.84      6.23 o 
 -10   3   3       41.65       36.14      7.36 o 
  -9   3   3      128.62      127.44      8.91 o 
  -8   3   3       85.17       88.86      7.63 o 
  -7   3   3       87.21       86.90      6.20 o 
  -6   3   3        2.66        2.59      3.89 o 
  -5   3   3      228.07      213.67      8.48 o 
  -4   3   3       88.15       92.85      6.69 o 
  -3   3   3        0.59        4.97      3.94 o 
  -2   3   3       62.38       58.07      5.43 o 
  -1   3   3      850.36      859.54     17.78 o 
   0   3   3       34.04       46.73      5.47 o 
   1   3   3      152.16      157.15      7.13 o 
   2   3   3       67.87       73.66      4.75 o 
   3   3   3       28.96       27.46      3.66 o 
   4   3   3       26.61       29.05      3.83 o 
   5   3   3        6.34        8.65      3.14 o 
   6   3   3      205.01      179.10      6.89 o 
   7   3   3        0.04       -1.29      2.44 o 
   8   3   3       53.44       46.97      5.32 o 
   9   3   3       90.41       97.35      5.79 o 
  10   3   3      130.57      138.26      8.72 o 
  11   3   3      266.70      251.73     10.97 o 
  12   3   3        3.52        0.87      4.70 o 
  13   3   3        1.90       10.65      5.18 o 
  14   3   3        5.42       19.76      5.67 o 
 -14   4   3        1.21        9.87     10.88 o 
 -13   4   3        6.56       30.38     16.65 o 
 -12   4   3        4.37       23.27      7.51 o 
 -11   4   3        0.02       21.23      6.88 o 
 -10   4   3       43.02       62.93     16.42 o 
  -9   4   3        4.29       12.84     10.51 o 
  -8   4   3       15.05        1.51      5.90 o 
  -7   4   3       31.18       34.31     10.08 o 
  -6   4   3       50.44       49.57     10.95 o 
  -5   4   3        0.37       -2.84      7.09 o 
  -4   4   3       11.59       -1.13      7.44 o 
  -3   4   3        0.41       -5.93      5.93 o 
  -2   4   3      235.24      247.00     11.73 o 
  -1   4   3       18.35       15.56      6.10 o 
   0   4   3       16.71       19.02      6.16 o 
   1   4   3       49.05       48.50      7.01 o 
   2   4   3       20.04       16.06      6.89 o 
   3   4   3       73.61       72.73     15.90 o 
   4   4   3      258.19      251.03     13.37 o 
   5   4   3      218.21      219.89     12.98 o 
   6   4   3      208.49      186.66     14.58 o 
   7   4   3        9.19        7.85      7.87 o 
   8   4   3      130.73      101.76     17.98 o 
   9   4   3       59.87       65.73     16.46 o 
  10   4   3        8.02       15.65     13.80 o 
  11   4   3      133.52      135.90     21.28 o 
  -9   5   3       43.79       33.62     16.70 o 
  -8   5   3        5.39       -0.75     14.01 o 
  -7   5   3        3.74       -5.20     14.45 o 
  -6   5   3      182.05      195.61     24.84 o 
  -5   5   3       52.11       47.59     17.08 o 
  -4   5   3       15.18       19.07     15.49 o 
  -3   5   3        7.02       -6.79      9.14 o 
  -2   5   3        5.85        4.02      9.51 o 
  -1   5   3       21.16       14.22     10.06 o 
   0   5   3       10.27       -2.97      9.19 o 
   1   5   3        2.32        5.23      9.21 o 
   2   5   3       15.29       26.87     10.44 o 
   3   5   3       33.60       44.85     11.65 o 
   4   5   3       99.80       99.04     21.74 o 
   5   5   3       19.76       22.83     10.38 o 
   6   5   3       98.85      101.03     20.03 o 
 -20   0   4      207.17      230.25     17.60 o 
 -19   0   4       15.37       27.07      8.81 o 
 -18   0   4       87.90       93.71     10.88 o 
 -17   0   4        1.87        1.14      5.97 o 
 -16   0   4      499.36      423.77     17.66 o 
 -15   0   4      300.00      268.22     13.54 o 
 -14   0   4      736.86      673.43     21.30 o 
 -13   0   4     2572.66     2303.45     46.52 o 
 -12   0   4     1576.31     1471.10     26.64 o 
 -11   0   4        1.00        0.09      2.86 o 
 -10   0   4      775.71      771.76     15.45 o 
  -9   0   4       37.08       59.63      3.94 o 
  -8   0   4      701.98      627.92     12.45 o 
  -7   0   4     3956.01     4336.08     61.67 o 
  -6   0   4     2822.60     3059.69     49.73 o 
  -5   0   4     3638.28     3975.81     72.81 o 
  -4   0   4     2575.70     2526.47     68.29 o 
  -3   0   4     7782.66     8003.38    188.12 o 
  -2   0   4      970.10      989.48     32.68 o 
  -1   0   4       98.67      107.43      6.68 o 
   0   0   4     4010.55     4714.52     80.06 o 
   1   0   4     2553.18     2898.48     45.31 o 
   2   0   4      387.27      438.94     10.10 o 
   3   0   4     1120.85     1302.68     25.23 o 
   4   0   4       19.59       17.65      3.47 o 
   5   0   4      374.17      590.31     18.56 o 
   6   0   4      264.89      268.43     10.68 o 
   7   0   4        6.25        7.74      4.18 o 
   8   0   4      853.96      953.08     32.93 o 
   9   0   4        4.94        1.30      4.70 o 
  10   0   4      964.61      909.32     45.55 o 
  11   0   4       31.06       43.85      6.78 o 
  12   0   4       93.31       85.81     17.76 o 
  13   0   4      323.52      330.81     14.86 o 
  14   0   4      524.14      501.49     19.13 o 
  15   0   4      317.24      269.52     19.92 o 
  16   0   4       63.15       65.99     13.61 o 
  17   0   4       36.71       38.59     13.81 o 
 -20   1   4       58.67       72.48     13.03 o 
 -19   1   4      558.87      517.68     17.31 o 
 -18   1   4      152.47      162.72      9.38 o 
 -17   1   4      194.75      190.00      9.31 o 
 -16   1   4      155.16      156.76      8.51 o 
 -15   1   4      111.22      123.02      8.44 o 
 -14   1   4      549.86      516.01     10.98 o 
 -13   1   4      319.17      303.32      7.53 o 
 -12   1   4      446.77      426.21      9.44 o 
 -11   1   4      858.59      769.03     13.17 o 
 -10   1   4      330.95      293.49      6.67 o 
  -9   1   4     1504.47     1418.09     18.89 o 
  -8   1   4       96.62       98.27      3.65 o 
  -7   1   4       37.52       60.91      2.93 o 
  -6   1   4     1550.57     1521.64     21.85 o 
  -5   1   4      251.81      277.23      5.80 o 
  -4   1   4     3987.12     3881.43     48.46 o 
  -3   1   4       71.70       63.58      2.54 o 
  -2   1   4     5369.93     5528.86     72.09 o 
  -1   1   4     2930.18     2864.50     36.13 o 
   0   1   4       87.35       88.94      2.97 o 
   1   1   4      347.17      334.21      6.59 o 
   2   1   4      935.21      950.96     14.58 o 
   3   1   4      191.36      210.70      5.54 o 
   4   1   4     2217.42     2294.20     28.26 o 
   5   1   4     1102.68     1171.65     14.85 o 
   6   1   4      992.55     1007.14     13.50 o 
   7   1   4      288.96      298.38      6.68 o 
   8   1   4      406.14      422.53      9.23 o 
   9   1   4     2081.81     1988.41     32.02 o 
  10   1   4      155.98      141.88      7.59 o 
  11   1   4       17.05       16.33      4.08 o 
  12   1   4      485.81      455.44     12.34 o 
  13   1   4      118.74      105.91      6.99 o 
  14   1   4      111.62      113.63      8.57 o 
  15   1   4      118.60      110.71      9.00 o 
  16   1   4      164.42      179.06      9.86 o 
 -19   2   4      139.53      165.03     21.25 o 
 -18   2   4      105.50      158.44     24.27 o 
 -17   2   4      210.26      198.93     12.56 o 
 -16   2   4      425.26      419.16     15.86 o 
 -15   2   4      102.80      110.49      8.61 o 
 -14   2   4        0.30       -0.47      4.64 o 
 -13   2   4      198.09      200.10      8.38 o 
 -12   2   4       15.97       18.11      3.64 o 
 -11   2   4        7.19        8.18      3.50 o 
 -10   2   4      510.83      484.18     10.97 o 
  -9   2   4       14.14       13.97      3.03 o 
  -8   2   4      523.83      471.72     10.96 o 
  -7   2   4      209.91      170.16      4.58 o 
  -6   2   4      284.83      268.75      6.41 o 
  -5   2   4      198.28      174.47      5.82 o 
  -4   2   4      112.80       95.02      4.56 o 
  -3   2   4     1865.94     1827.13     27.95 o 
  -2   2   4     5628.28     5560.08     83.70 o 
  -1   2   4     1453.22     1486.15     24.11 o 
   0   2   4     2602.94     2519.54     34.42 o 
   1   2   4     1058.99     1073.28     16.41 o 
   2   2   4      180.38      179.92      6.21 o 
   3   2   4      518.45      501.75     10.16 o 
   4   2   4       10.31       13.47      3.46 o 
   5   2   4     1307.33     1221.06     21.17 o 
   6   2   4       51.97       53.60      4.80 o 
   7   2   4       39.49       36.43      4.71 o 
   8   2   4      425.92      380.48     10.20 o 
   9   2   4        1.22       -2.11      4.01 o 
  10   2   4      207.85      178.01     10.07 o 
  11   2   4      624.70      579.80     16.18 o 
  12   2   4       54.53       58.86      6.25 o 
  13   2   4      196.28      212.18      9.68 o 
  14   2   4      193.53      210.90     11.10 o 
  15   2   4        1.35        8.80      6.52 o 
 -17   3   4      109.71      113.37     19.02 o 
 -16   3   4        4.18       16.13     12.38 o 
 -15   3   4      109.38      110.29     11.93 o 
 -14   3   4       16.02       22.07      7.73 o 
 -13   3   4       21.73       13.03      7.84 o 
 -12   3   4      281.73      274.71     12.82 o 
 -11   3   4       95.68       98.24      8.76 o 
 -10   3   4      204.24      205.66     10.84 o 
  -9   3   4      135.70      131.86      9.08 o 
  -8   3   4      610.21      565.67     16.66 o 
  -7   3   4     2103.82     1983.21     40.16 o 
  -6   3   4        0.58       -0.84      3.90 o 
  -5   3   4      108.45      112.42      6.78 o 
  -4   3   4      153.89      144.36      7.25 o 
  -3   3   4      376.77      340.77     13.94 o 
  -2   3   4      536.49      473.94     13.44 o 
  -1   3   4      217.26      215.56      9.50 o 
   0   3   4       20.55       19.32      4.39 o 
   1   3   4       11.12       10.05      4.43 o 
   2   3   4     1022.38      973.86     18.00 o 
   3   3   4      357.56      326.12      9.06 o 
   4   3   4       95.88       94.33      5.62 o 
   5   3   4      732.32      668.71     16.92 o 
   6   3   4      679.35      647.78     14.56 o 
   7   3   4      853.00      813.60     14.86 o 
   8   3   4        4.68        6.50      3.63 o 
   9   3   4       64.79       70.14      6.19 o 
  10   3   4      580.09      549.57     14.90 o 
  11   3   4        2.42        7.70      4.77 o 
  12   3   4      360.15      345.93     13.45 o 
  13   3   4        0.32       13.23      7.02 o 
  14   3   4        7.64       30.51      7.67 o 
 -14   4   4       11.60        7.75     11.19 o 
 -13   4   4      194.72      167.82     17.42 o 
 -12   4   4       52.83       77.79     21.89 o 
 -11   4   4        0.19       18.60     13.41 o 
 -10   4   4      274.38      250.47     18.77 o 
  -9   4   4       43.16       59.13     15.04 o 
  -8   4   4        0.05        1.37      8.54 o 
  -7   4   4       64.53       30.61     28.77 o 
  -6   4   4      227.22      180.38     51.57 o 
  -5   4   4      252.20      264.37     13.29 o 
  -4   4   4       12.32        3.34      6.22 o 
  -3   4   4      182.52      195.62     10.70 o 
  -2   4   4        7.95        0.09      6.28 o 
  -1   4   4      105.02       95.77      9.31 o 
   0   4   4      184.12      183.22     11.72 o 
   1   4   4        3.42        3.06      6.28 o 
   2   4   4       25.96       26.94      7.42 o 
   3   4   4      411.98      403.94     16.52 o 
   4   4   4      145.31      149.63     11.15 o 
   5   4   4        0.86        8.69     10.27 o 
   6   4   4      116.37      130.66     13.85 o 
   7   4   4        5.14        4.89      8.11 o 
   8   4   4       56.92       77.43     16.96 o 
   9   4   4        0.33      -10.68     10.68 o 
  10   4   4      337.66      324.85     29.51 o 
  11   4   4      149.37      199.59     24.30 o 
  -9   5   4       52.62       29.04     16.50 o 
  -8   5   4       36.06       18.97     16.72 o 
  -7   5   4        2.20        7.91     15.45 o 
  -6   5   4      285.19      278.83     27.99 o 
  -5   5   4       70.54       87.68     19.52 o 
  -4   5   4       30.79       54.54     17.51 o 
  -3   5   4        3.33        5.06      9.65 o 
  -2   5   4       13.49       26.18     10.16 o 
  -1   5   4      114.47      120.89     13.56 o 
   0   5   4        1.90       -9.01      9.01 o 
   1   5   4        9.14        9.94     22.06 o 
   2   5   4       67.69       64.24     11.84 o 
   3   5   4       98.22      109.85     28.44 o 
   4   5   4        0.43       -1.11      9.15 o 
   5   5   4       32.06       16.66      9.78 o 
 -20   1   5       22.81       48.81     13.90 o 
 -19   1   5       61.78       63.46      6.98 o 
 -18   1   5       18.90       18.80      5.22 o 
 -17   1   5       23.51       27.38      5.41 o 
 -16   1   5       16.64       10.99      4.51 o 
 -15   1   5      119.05      122.08      6.84 o 
 -14   1   5        0.08        0.25      2.78 o 
 -13   1   5     1271.52     1118.43     17.93 o 
 -12   1   5      172.23      151.63      5.05 o 
 -11   1   5       41.15       51.47      3.75 o 
 -10   1   5      280.85      295.36      6.76 o 
  -9   1   5      395.38      384.88      7.40 o 
  -8   1   5      902.38      968.20     15.73 o 
  -7   1   5      509.46      520.47      9.58 o 
  -6   1   5     1373.36     1456.94     21.12 o 
  -5   1   5      373.75      366.61      7.13 o 
  -4   1   5      388.58      404.49      7.41 o 
  -3   1   5       53.66       65.96      2.80 o 
  -2   1   5       29.31       38.21      2.58 o 
  -1   1   5      212.88      233.44      4.50 o 
   0   1   5      126.32      126.72      3.58 o 
   1   1   5      366.72      393.40      6.70 o 
   2   1   5      637.94      618.78     11.68 o 
   3   1   5      513.10      489.35      9.26 o 
   4   1   5      770.37      870.84     12.40 o 
   5   1   5        0.51        0.88      1.67 o 
   6   1   5      211.40      234.70      5.90 o 
   7   1   5       28.38       35.01      3.60 o 
   8   1   5       22.54       13.85      3.65 o 
   9   1   5      404.78      375.45     10.51 o 
  10   1   5      430.32      376.33     11.20 o 
  11   1   5       13.20        6.89      3.70 o 
  12   1   5       32.54       27.94      4.82 o 
  13   1   5        3.34       10.45      4.04 o 
  14   1   5        4.92        9.70      5.30 o 
  15   1   5       10.07       24.50      6.27 o 
  16   1   5      135.07      164.21     10.51 o 
 -19   2   5       84.37       95.63     25.60 o 
 -18   2   5      111.79      144.04     19.46 o 
 -17   2   5       10.07       13.68      7.48 o 
 -16   2   5       10.21       18.67      6.20 o 
 -15   2   5        0.39        2.25      5.34 o 
 -14   2   5       71.11       67.38      6.39 o 
 -13   2   5      208.95      223.88     11.35 o 
 -12   2   5       18.04       26.54      5.33 o 
 -11   2   5      137.26      137.21      6.82 o 
 -10   2   5       14.51       20.84      4.09 o 
  -9   2   5       11.30       11.48      3.58 o 
  -8   2   5      123.95      132.90      5.96 o 
  -7   2   5        5.52        5.29      2.53 o 
  -6   2   5      198.48      190.12      5.40 o 
  -5   2   5       13.50       15.72      3.02 o 
  -4   2   5       24.54       30.40      3.32 o 
  -3   2   5       71.79       84.86      4.47 o 
  -2   2   5       50.93       56.29      3.27 o 
  -1   2   5       16.32       13.36      2.99 o 
   0   2   5      120.96      131.78      4.85 o 
   1   2   5        3.47        3.43      2.91 o 
   2   2   5      249.08      259.08     10.47 o 
   3   2   5       88.17       80.24      5.69 o 
   4   2   5       45.17       46.49      4.83 o 
   5   2   5      273.52      254.84      7.94 o 
   6   2   5       43.64       30.00      5.45 o 
   7   2   5       42.53       42.47      4.82 o 
   8   2   5       83.77       97.80      6.80 o 
   9   2   5      141.19      157.83      8.29 o 
  10   2   5        3.17        8.27      5.27 o 
  11   2   5      132.65      135.75      9.01 o 
  12   2   5       30.35       39.14      6.66 o 
  13   2   5        1.52        1.19      5.32 o 
  14   2   5       20.64       40.53      6.74 o 
  15   2   5       38.81       58.16      7.52 o 
 -17   3   5       47.28       82.03     25.65 o 
 -16   3   5        0.28       16.77      7.84 o 
 -15   3   5       15.67       34.17     10.65 o 
 -14   3   5        5.63        2.61      7.73 o 
 -13   3   5      149.21      119.06     11.12 o 
 -12   3   5       94.77       84.79      8.69 o 
 -11   3   5        6.21        3.01      5.45 o 
 -10   3   5      140.99      136.89      9.34 o 
  -9   3   5       32.17       31.46      6.42 o 
  -8   3   5        7.54        7.74      4.90 o 
  -7   3   5        0.04       -4.47      4.47 o 
  -6   3   5        4.39        1.55      4.08 o 
  -5   3   5       17.69       23.11      4.85 o 
  -4   3   5       72.57       63.16      5.94 o 
  -3   3   5       47.90       52.70      5.93 o 
  -2   3   5      574.60      555.39     13.97 o 
  -1   3   5     1201.19     1146.67     22.38 o 
   0   3   5       12.61       11.17      5.14 o 
   1   3   5       41.42       36.61      5.80 o 
   2   3   5       28.17       24.43      5.34 o 
   3   3   5       40.77       47.69      4.13 o 
   4   3   5      461.62      446.39     10.51 o 
   5   3   5      598.76      558.23     12.16 o 
   6   3   5      210.09      187.64     10.02 o 
   7   3   5       44.21       51.25      5.35 o 
   8   3   5        7.90        7.38      4.63 o 
   9   3   5       57.82       60.79      6.73 o 
  10   3   5       15.86       20.35      5.23 o 
  11   3   5       13.62       26.65      6.01 o 
  12   3   5        0.41       10.63      5.03 o 
  13   3   5        3.73       15.89      5.70 o 
 -14   4   5       59.68       60.18     27.09 o 
 -13   4   5       21.97        8.70     11.51 o 
 -12   4   5       29.35       48.46     17.90 o 
 -11   4   5       73.72       93.79     16.50 o 
 -10   4   5        1.59       18.09      7.20 o 
  -9   4   5        4.35       15.99     13.65 o 
  -8   4   5      425.58      433.38     27.24 o 
  -7   4   5      384.96      363.82     31.13 o 
  -6   4   5       40.83       34.42     10.54 o 
  -5   4   5        8.67        0.46      5.48 o 
  -4   4   5       39.33       39.95     15.41 o 
  -3   4   5      126.27      129.55     13.48 o 
  -2   4   5       37.10       40.03      7.02 o 
  -1   4   5       91.85       78.22      8.00 o 
   0   4   5        1.92        5.88      5.91 o 
   1   4   5        0.00       -6.17      6.37 o 
   2   4   5      127.02      131.37     10.58 o 
   3   4   5        0.25        2.24      6.45 o 
   4   4   5      274.39      249.09     15.90 o 
   5   4   5      338.81      345.72     25.83 o 
   6   4   5       38.14       41.90      9.81 o 
   7   4   5       15.46       35.13      9.78 o 
   8   4   5        9.56        4.13     12.55 o 
   9   4   5      155.94      159.88     21.84 o 
  10   4   5      117.80      129.25     20.59 o 
  -9   5   5       30.65       22.12     16.18 o 
  -8   5   5       42.86       46.06     17.45 o 
  -7   5   5       91.21       89.98     20.52 o 
  -6   5   5       27.03       11.17     15.41 o 
  -5   5   5        6.73        2.33     15.33 o 
  -4   5   5      158.78      162.45     23.00 o 
  -3   5   5       19.19       38.43     16.62 o 
  -2   5   5        3.53        5.56     16.88 o 
  -1   5   5       10.46       -1.69     11.99 o 
   0   5   5       29.81       30.06     10.67 o 
   1   5   5       85.68      112.67     13.81 o 
   2   5   5        6.56       18.83      9.92 o 
   3   5   5       17.19       21.77     10.11 o 
   4   5   5        2.35        0.10     15.30 o 
   5   5   5        5.33       17.45      9.98 o 
 -20   0   6       98.92      107.67     12.53 o 
 -19   0   6      275.28      277.67     16.19 o 
 -18   0   6       37.78       37.94      9.04 o 
 -17   0   6      772.73      714.16     24.31 o 
 -16   0   6       73.66       74.53      9.26 o 
 -15   0   6       20.93       23.05      6.00 o 
 -14   0   6       37.90       30.79      6.09 o 
 -13   0   6      301.54      285.26     11.70 o 
 -12   0   6      684.90      611.25     17.10 o 
 -11   0   6      522.54      527.11     12.02 o 
 -10   0   6      265.67      244.59      7.33 o 
  -9   0   6      228.11      160.87      6.32 o 
  -8   0   6     3286.43     3543.60     61.76 o 
  -7   0   6       10.61        2.27      3.45 o 
  -6   0   6      150.82      136.94      7.54 o 
  -5   0   6     1798.48     1850.12     35.56 o 
  -4   0   6     1765.96     1798.52     34.49 o 
  -3   0   6      936.08     1031.10     24.23 o 
  -2   0   6     2456.00     2674.04     45.68 o 
  -1   0   6      499.27      612.70     12.07 o 
   0   0   6      249.28      265.62      7.03 o 
   1   0   6      177.99      205.48      6.14 o 
   2   0   6     6865.52     8289.10    126.31 o 
   3   0   6     5360.95     6629.90    129.22 o 
   4   0   6        3.85        3.86      3.22 o 
   5   0   6     1146.15     1258.75     26.70 o 
   6   0   6      613.46      679.81     17.76 o 
   7   0   6     1368.46     1414.49     34.34 o 
   8   0   6        4.19        5.12      5.00 o 
   9   0   6      700.98      669.47     20.99 o 
  10   0   6     1975.50     1782.99     42.98 o 
  11   0   6      106.16      101.05      9.33 o 
  12   0   6      607.63      580.82     20.71 o 
  13   0   6       12.80       22.51      6.73 o 
  14   0   6       15.98       18.13      6.66 o 
  15   0   6      947.08      898.72     33.59 o 
  16   0   6      437.08      370.08     34.05 o 
 -20   1   6      190.22      215.49     25.38 o 
 -19   1   6       11.96       21.30      6.69 o 
 -18   1   6      122.48      139.28      8.91 o 
 -17   1   6      290.64      286.29     10.65 o 
 -16   1   6      518.03      458.37     12.91 o 
 -15   1   6      319.53      308.91     10.38 o 
 -14   1   6      213.54      203.04      7.24 o 
 -13   1   6      590.54      568.54     11.38 o 
 -12   1   6      793.16      721.78     12.89 o 
 -11   1   6       70.71       66.02      4.06 o 
 -10   1   6      498.86      518.21     10.64 o 
  -9   1   6       46.54       56.78      3.92 o 
  -8   1   6      529.60      496.52     10.54 o 
  -7   1   6     1316.52     1214.33     20.73 o 
  -6   1   6      487.72      495.83      9.21 o 
  -5   1   6     2173.44     2073.81     28.92 o 
  -4   1   6        6.75        7.45      1.85 o 
  -3   1   6     1045.58     1097.62     15.66 o 
  -2   1   6     2526.17     2539.75     30.82 o 
  -1   1   6      740.01      789.32     11.28 o 
   0   1   6     1720.04     1869.22     23.44 o 
   1   1   6     1378.08     1469.16     18.19 o 
   2   1   6       15.05       14.41      1.90 o 
   3   1   6      567.49      593.09     10.92 o 
   4   1   6        5.56        9.48      1.73 o 
   5   1   6      447.30      448.85      8.94 o 
   6   1   6        3.28        1.81      2.62 o 
   7   1   6       48.88       41.44      4.60 o 
   8   1   6     1090.94     1080.04     19.18 o 
   9   1   6        9.42       12.32      3.84 o 
  10   1   6       28.29       31.26      4.92 o 
  11   1   6      294.17      282.53      9.90 o 
  12   1   6       11.47       16.66      4.58 o 
  13   1   6      329.72      335.14     11.31 o 
  14   1   6      461.38      449.83     15.33 o 
  15   1   6       21.58       28.28      6.33 o 
 -19   2   6       80.92      113.92     23.70 o 
 -18   2   6       40.17       59.56     18.10 o 
 -17   2   6      145.27      171.11     17.74 o 
 -16   2   6        0.62       -5.37      7.11 o 
 -15   2   6       31.58       29.15      8.80 o 
 -14   2   6     1533.19     1423.72     44.14 o 
 -13   2   6      665.33      610.24     15.85 o 
 -12   2   6      264.77      267.81     10.06 o 
 -11   2   6      795.52      732.14     15.58 o 
 -10   2   6       51.21       57.19      5.10 o 
  -9   2   6      600.20      552.67     12.48 o 
  -8   2   6      319.54      282.43      9.64 o 
  -7   2   6     1064.63     1012.57     17.53 o 
  -6   2   6       12.98       10.31      3.10 o 
  -5   2   6      420.64      447.00      9.92 o 
  -4   2   6     1148.91     1129.91     19.06 o 
  -3   2   6      330.97      312.71      7.18 o 
  -2   2   6     2070.95     2227.74     31.12 o 
  -1   2   6     2167.71     2127.97     32.06 o 
   0   2   6        3.65        4.26      2.95 o 
   1   2   6      245.11      214.39      7.19 o 
   2   2   6      542.75      515.98     11.53 o 
   3   2   6       29.16       42.25      5.19 o 
   4   2   6     2161.97     2127.83     31.53 o 
   5   2   6     1528.12     1469.47     23.56 o 
   6   2   6      410.24      360.46     16.15 o 
   7   2   6      566.47      551.87     13.83 o 
   8   2   6       26.79       29.08      5.25 o 
   9   2   6      234.84      226.07      9.71 o 
  10   2   6       78.76       91.23      7.38 o 
  11   2   6       13.03       10.41      5.26 o 
  12   2   6      145.95      149.54      9.93 o 
  13   2   6      186.69      208.22     12.66 o 
  14   2   6      119.95      126.44      9.63 o 
 -17   3   6       28.06       51.90     13.14 o 
 -16   3   6       59.77       70.22     14.08 o 
 -15   3   6      210.38      216.36     14.17 o 
 -14   3   6        5.93       11.30      8.17 o 
 -13   3   6      221.94      211.09     16.21 o 
 -12   3   6        3.60        6.87      5.78 o 
 -11   3   6        0.04       -1.21      5.25 o 
 -10   3   6      461.64      466.67     25.75 o 
  -9   3   6       55.71       65.82      9.58 o 
  -8   3   6      415.43      401.69     12.56 o 
  -7   3   6      156.15      152.88      9.15 o 
  -6   3   6       98.90      104.58      6.68 o 
  -5   3   6      996.56      964.52     19.76 o 
  -4   3   6       23.63       19.68      5.04 o 
  -3   3   6      288.17      287.38     10.32 o 
  -2   3   6     1472.82     1375.24     25.82 o 
  -1   3   6        0.16       -4.59      4.59 o 
   0   3   6      472.69      470.85     13.09 o 
   1   3   6      367.14      351.09     11.34 o 
   2   3   6      198.32      190.66      8.91 o 
   3   3   6        9.80        9.32      3.22 o 
   4   3   6      837.27      793.86     15.44 o 
   5   3   6      145.91      150.71      9.56 o 
   6   3   6       71.54       72.64      7.61 o 
   7   3   6       15.80       19.02      4.86 o 
   8   3   6       54.26       56.46      6.49 o 
   9   3   6        8.24        7.61      4.50 o 
  10   3   6        1.03        2.62      4.82 o 
  11   3   6      425.98      412.65     16.50 o 
  12   3   6        3.87       11.91      5.68 o 
 -14   4   6       27.41       57.94     16.99 o 
 -13   4   6       42.26       35.75     12.78 o 
 -12   4   6        2.12       -5.69     10.01 o 
 -11   4   6      132.00      163.28     16.63 o 
 -10   4   6       71.91      115.40     20.90 o 
  -9   4   6      199.33      196.11     17.80 o 
  -8   4   6      171.49      187.01     21.69 o 
  -7   4   6        9.21        0.08      9.29 o 
  -6   4   6      549.89      522.08     24.97 o 
  -5   4   6       75.37       73.93     12.38 o 
  -4   4   6       71.44       81.63      8.98 o 
  -3   4   6       12.31       12.96      5.98 o 
  -2   4   6       40.87       40.30      9.24 o 
  -1   4   6      381.57      357.43     15.38 o 
   0   4   6       27.87       17.96      5.83 o 
   1   4   6       20.76       18.48      6.03 o 
   2   4   6      141.99      151.95     11.56 o 
   3   4   6        3.28       -0.06      5.73 o 
   4   4   6       41.72       31.64      9.27 o 
   5   4   6       21.02       19.31      9.69 o 
   6   4   6       73.22       66.93     11.09 o 
   7   4   6      141.04      163.94     17.27 o 
   8   4   6      250.77      253.18     20.49 o 
   9   4   6      201.12      149.90     21.84 o 
  -9   5   6        0.07       16.37     16.21 o 
  -8   5   6        3.58        3.01     14.68 o 
  -7   5   6       17.51        9.18     15.66 o 
  -6   5   6        0.13        1.63     15.41 o 
  -5   5   6        2.90       12.29     15.51 o 
  -4   5   6       27.73        3.57     14.43 o 
  -3   5   6       79.84       79.27     18.71 o 
  -2   5   6        0.05       12.99      9.69 o 
  -1   5   6       75.15       82.22     12.21 o 
   0   5   6        9.35        6.77      9.35 o 
   1   5   6       85.65       82.16     12.47 o 
   2   5   6       20.97       18.91     10.77 o 
   3   5   6      133.92      123.53     14.55 o 
   4   5   6        4.48       12.20      9.60 o 
 -20   1   7        0.63       11.05     12.61 o 
 -19   1   7       61.24       82.34     12.03 o 
 -18   1   7      147.47      151.61      8.89 o 
 -17   1   7        7.98        4.42      4.63 o 
 -16   1   7        3.24        6.66      4.10 o 
 -15   1   7      158.90      167.19      7.96 o 
 -14   1   7      225.17      209.12      9.83 o 
 -13   1   7        3.44        5.37      3.99 o 
 -12   1   7       13.00        8.36      4.00 o 
 -11   1   7       16.04       16.25      3.65 o 
 -10   1   7        2.59        3.00      2.83 o 
  -9   1   7        0.02       -2.35      2.35 o 
  -8   1   7      419.29      482.36     11.92 o 
  -7   1   7      109.83      119.81      4.74 o 
  -6   1   7       59.23       70.05      3.74 o 
  -5   1   7        6.68       11.89      2.03 o 
  -4   1   7       28.66       21.95      2.61 o 
  -3   1   7     1350.27     1352.16     19.95 o 
  -2   1   7     2403.86     2567.29     33.20 o 
  -1   1   7        6.34       17.53      2.49 o 
   0   1   7        2.86        2.83      1.71 o 
   1   1   7       68.88       63.15      2.98 o 
   2   1   7      286.61      313.30      7.03 o 
   3   1   7       41.18       42.89      3.59 o 
   4   1   7      475.48      518.81      9.55 o 
   5   1   7      181.25      176.98      6.45 o 
   6   1   7        3.31        1.57      3.22 o 
   7   1   7       33.42       23.20      4.18 o 
   8   1   7      107.26      127.78      6.62 o 
   9   1   7      152.04      136.61      7.36 o 
  10   1   7       91.74       79.60      6.27 o 
  11   1   7       26.21       32.49      4.95 o 
  12   1   7       21.08       31.70      5.23 o 
  13   1   7        8.59       15.06      4.78 o 
  14   1   7       59.45       59.38      9.78 o 
  15   1   7      288.95      298.15     15.11 o 
 -19   2   7       70.59       58.51     23.07 o 
 -18   2   7       56.22       73.34     14.39 o 
 -17   2   7        0.06        7.44     10.32 o 
 -16   2   7        0.06        1.67      8.24 o 
 -15   2   7       69.12       61.15      8.06 o 
 -14   2   7      224.70      235.57     11.68 o 
 -13   2   7        0.41       -4.45      4.45 o 
 -12   2   7       42.30       44.77      6.47 o 
 -11   2   7        0.04       -1.49      3.82 o 
 -10   2   7        0.27       -1.57      3.67 o 
  -9   2   7      407.11      381.90     11.62 o 
  -8   2   7      359.87      339.90     10.72 o 
  -7   2   7      151.34      147.98      7.29 o 
  -6   2   7      117.46      128.84      5.62 o 
  -5   2   7       46.80       43.75      3.51 o 
  -4   2   7      791.44      775.41     13.28 o 
  -3   2   7     1505.13     1429.04     21.52 o 
  -2   2   7       10.10       10.84      3.03 o 
  -1   2   7      312.74      297.32      8.42 o 
   0   2   7       36.64       42.26      4.07 o 
   1   2   7      307.87      296.23      8.57 o 
   2   2   7      399.42      384.64     10.16 o 
   3   2   7        0.77       -0.11      3.94 o 
   4   2   7      145.72      145.50      6.63 o 
   5   2   7      201.82      208.25      8.51 o 
   6   2   7      443.41      407.41     14.56 o 
   7   2   7       70.07       85.50      6.88 o 
   8   2   7      112.67      127.98      7.87 o 
   9   2   7      173.39      173.46     10.95 o 
  10   2   7       88.05      100.28      7.78 o 
  11   2   7      170.35      175.93     10.38 o 
  12   2   7       20.08       34.49      6.78 o 
  13   2   7       63.37       68.64     11.34 o 
  14   2   7       25.60       33.23      7.34 o 
 -17   3   7        0.03       -0.30     10.15 o 
 -16   3   7       48.55       69.17     16.65 o 
 -15   3   7        0.07        7.90      6.96 o 
 -14   3   7      351.90      325.30     16.24 o 
 -13   3   7      204.98      177.24     12.27 o 
 -12   3   7        0.00       -1.62      5.62 o 
 -11   3   7      227.95      241.13     16.35 o 
 -10   3   7       28.98       20.43      6.38 o 
  -9   3   7        6.48       11.88      4.57 o 
  -8   3   7      155.85      164.20     10.16 o 
  -7   3   7      413.41      399.29     12.55 o 
  -6   3   7      235.18      237.23     11.01 o 
  -5   3   7        9.17        8.24      4.62 o 
  -4   3   7       13.47       11.14      4.93 o 
  -3   3   7      217.46      209.51      9.05 o 
  -2   3   7      165.47      171.47      8.46 o 
  -1   3   7       39.87       32.76      5.62 o 
   0   3   7       63.38       64.18      6.34 o 
   1   3   7       10.13       11.31      4.91 o 
   2   3   7      128.27      124.39      7.75 o 
   3   3   7      342.00      334.04     10.60 o 
   4   3   7      241.04      229.60     10.06 o 
   5   3   7       79.54       78.27      7.11 o 
   6   3   7       87.35       85.72      9.42 o 
   7   3   7       15.81       14.76      6.01 o 
   8   3   7       48.68       57.09      7.99 o 
   9   3   7      120.07      119.37      8.97 o 
  10   3   7       18.95       23.80      6.25 o 
  11   3   7       76.88       74.83      8.71 o 
  12   3   7        2.71       23.43      6.06 o 
 -14   4   7        1.73       10.52     11.83 o 
 -13   4   7        8.19       34.00     27.49 o 
 -12   4   7        0.02       -8.68     10.23 o 
 -11   4   7       26.88       11.05     11.02 o 
 -10   4   7       91.40      117.98     23.11 o 
  -9   4   7       14.25       24.14     16.55 o 
  -8   4   7      147.38      152.48     20.37 o 
  -7   4   7      405.29      425.45     17.87 o 
  -6   4   7       91.66       84.97     18.32 o 
  -5   4   7       87.35       82.76     15.16 o 
  -4   4   7       36.63       45.21      7.95 o 
  -3   4   7      301.30      271.19     13.83 o 
  -2   4   7      418.70      393.01     16.27 o 
  -1   4   7      145.45      133.27     14.81 o 
   0   4   7       20.72        5.09      5.99 o 
   1   4   7       33.00       28.59      6.81 o 
   2   4   7        0.01        0.02      5.75 o 
   3   4   7       29.53       30.26      7.82 o 
   4   4   7        0.04       -0.54      6.68 o 
   5   4   7        9.30       11.45      7.88 o 
   6   4   7        0.34        2.57      7.92 o 
   7   4   7       32.54       47.30     10.76 o 
   8   4   7       80.43       74.74     12.50 o 
   9   4   7      130.61      111.46     19.94 o 
  -8   5   7        8.44       22.39     16.84 o 
  -7   5   7       26.39       38.80     17.91 o 
  -6   5   7        0.05       10.64     15.49 o 
  -5   5   7        5.06        3.46     15.52 o 
  -4   5   7       38.05       30.61     16.26 o 
  -3   5   7       33.59       30.67     16.18 o 
  -2   5   7        0.10        2.51      8.85 o 
  -1   5   7       18.86       14.74     16.26 o 
   0   5   7       76.41       91.20     25.80 o 
   1   5   7        0.04        6.38     11.56 o 
   2   5   7        0.15        8.78      9.61 o 
   3   5   7       10.47       21.39     21.44 o 
 -21   0   8        0.11        1.04     19.13 o 
 -20   0   8      871.33      844.08     54.68 o 
 -19   0   8        0.15       12.07      9.34 o 
 -18   0   8      457.23      445.40     23.98 o 
 -17   0   8       90.48      120.78     14.40 o 
 -16   0   8        7.93       15.41     11.52 o 
 -15   0   8      936.18      900.22     28.18 o 
 -14   0   8      276.27      226.34     18.49 o 
 -13   0   8       45.95       68.39      8.79 o 
 -12   0   8      367.50      338.76     18.76 o 
 -11   0   8       87.22      110.66      9.48 o 
 -10   0   8     2552.68     2446.66     44.81 o 
  -9   0   8     1628.72     1765.80     33.52 o 
  -8   0   8       83.80       73.10      4.95 o 
  -7   0   8       10.29        2.96      3.08 o 
  -6   0   8      543.05      505.69     15.91 o 
  -5   0   8     7042.88     7012.22    143.64 o 
  -4   0   8      242.29      249.98     10.68 o 
  -3   0   8     2187.20     2318.11     56.87 o 
  -2   0   8     3738.08     4014.96     63.28 o 
  -1   0   8        0.69        3.51      2.69 o 
   0   0   8     2893.87     3179.07     51.16 o 
   1   0   8      296.22      346.10      9.73 o 
   2   0   8       52.60       53.88      3.81 o 
   3   0   8     1203.24     1360.21     27.39 o 
   4   0   8        3.25        5.57      3.86 o 
   5   0   8     1980.05     2182.31     43.05 o 
   6   0   8        1.39        1.81      4.08 o 
   7   0   8      262.53      277.29     12.83 o 
   8   0   8      214.17      253.75     12.73 o 
   9   0   8      772.06      712.77     22.89 o 
  10   0   8       72.78       73.55      8.76 o 
  11   0   8      178.20      207.35     17.43 o 
  12   0   8        0.41       11.84      6.42 o 
  13   0   8      199.40      222.74     14.25 o 
  14   0   8     1257.81     1210.66     58.26 o 
 -20   1   8       74.49       84.45     22.45 o 
 -19   1   8       70.66       85.50     14.61 o 
 -18   1   8       41.81       45.69     10.49 o 
 -17   1   8      479.61      445.48     14.68 o 
 -16   1   8        0.34        1.27      5.99 o 
 -15   1   8        0.25        4.29      4.53 o 
 -14   1   8      297.56      277.20     11.09 o 
 -13   1   8        4.70        2.90      3.25 o 
 -12   1   8      327.86      290.41      8.56 o 
 -11   1   8      795.65      765.13     15.01 o 
 -10   1   8        2.40       -2.42      2.77 o 
  -9   1   8      558.75      504.96     10.41 o 
  -8   1   8     1028.90     1028.10     17.55 o 
  -7   1   8      152.48      149.04      5.34 o 
  -6   1   8      111.22      102.00      3.75 o 
  -5   1   8      622.41      648.36     11.78 o 
  -4   1   8     1272.42     1277.17     19.27 o 
  -3   1   8      938.38      934.36     15.03 o 
  -2   1   8       27.22       48.51      3.43 o 
  -1   1   8      676.04      671.76     11.22 o 
   0   1   8      102.63      107.26      3.80 o 
   1   1   8      452.30      428.50      7.55 o 
   2   1   8     1517.97     1564.63     22.24 o 
   3   1   8       36.57       43.81      4.61 o 
   4   1   8     2269.34     2264.29     35.44 o 
   5   1   8      760.64      787.52     16.39 o 
   6   1   8      110.33      131.18      6.54 o 
   7   1   8      854.83      791.32     15.84 o 
   8   1   8       87.06      106.59      6.41 o 
   9   1   8      511.01      513.61     12.82 o 
  10   1   8      506.60      492.58     13.45 o 
  11   1   8        7.95       10.37      4.26 o 
  12   1   8      175.93      162.70      8.81 o 
  13   1   8      112.38      103.67      8.92 o 
  14   1   8       64.88       76.34     11.99 o 
 -19   2   8       50.59       37.97     22.28 o 
 -18   2   8       36.16       72.54     38.94 o 
 -17   2   8      162.92      156.63     24.14 o 
 -16   2   8      214.73      197.28     16.78 o 
 -15   2   8      661.61      624.15     18.97 o 
 -14   2   8      376.33      331.32     13.26 o 
 -13   2   8      603.51      568.31     15.48 o 
 -12   2   8      471.34      431.50     12.88 o 
 -11   2   8       99.16       97.00      7.03 o 
 -10   2   8       90.42       93.15      6.93 o 
  -9   2   8      388.72      370.82     11.75 o 
  -8   2   8     2094.56     1980.24     35.72 o 
  -7   2   8      716.73      661.84     15.72 o 
  -6   2   8      108.44      104.69      5.43 o 
  -5   2   8     1287.11     1233.65     21.61 o 
  -4   2   8        0.23        0.46      2.82 o 
  -3   2   8        4.34        1.85      3.05 o 
  -2   2   8      957.14      925.43     17.29 o 
  -1   2   8      106.68      121.70      6.04 o 
   0   2   8       90.43       93.80      5.64 o 
   1   2   8     1662.21     1669.26     27.63 o 
   2   2   8      176.27      178.68      8.31 o 
   3   2   8      175.96      179.50      8.00 o 
   4   2   8     1398.53     1378.27     24.84 o 
   5   2   8        8.91        5.47      4.91 o 
   6   2   8       50.66       49.54      8.12 o 
   7   2   8        4.84        3.30      4.39 o 
   8   2   8      718.10      682.30     16.75 o 
   9   2   8        1.06        5.00      4.75 o 
  10   2   8        2.14        2.99      4.84 o 
  11   2   8      522.11      483.61     16.07 o 
  12   2   8        0.01        4.76      5.49 o 
  13   2   8      104.44      121.57     10.07 o 
 -18   3   8        4.41       45.70     29.33 o 
 -17   3   8      131.13      149.17     38.97 o 
 -16   3   8       29.83       32.00     16.21 o 
 -15   3   8       32.62       41.94      8.93 o 
 -14   3   8      575.56      578.98     24.41 o 
 -13   3   8        7.11       16.73      6.79 o 
 -12   3   8       43.59       54.90     17.71 o 
 -11   3   8      538.93      567.67     33.50 o 
 -10   3   8       78.35       85.45      8.34 o 
  -9   3   8       12.50        4.56      5.55 o 
  -8   3   8     1157.39     1145.63     24.68 o 
  -7   3   8      142.10      158.86      8.37 o 
  -6   3   8      378.88      373.53     12.31 o 
  -5   3   8      208.26      217.10      8.92 o 
  -4   3   8        0.08       -1.83      5.05 o 
  -3   3   8      319.75      331.03     11.51 o 
  -2   3   8       67.30       78.84      6.53 o 
  -1   3   8      491.47      473.19     13.35 o 
   0   3   8       34.58       34.06      5.68 o 
   1   3   8       69.32       72.87      6.70 o 
   2   3   8      404.18      391.09     12.59 o 
   3   3   8       48.49       50.59      7.41 o 
   4   3   8       67.61       76.95      7.12 o 
   5   3   8      115.00      113.37      9.22 o 
   6   3   8       21.32       21.75      7.56 o 
   7   3   8      584.91      568.04     22.42 o 
   8   3   8       24.37       19.26      6.64 o 
   9   3   8       18.14       21.81      7.31 o 
  10   3   8      131.23      143.94     10.33 o 
  11   3   8        0.16        7.51      5.24 o 
 -14   4   8        0.83      -10.44     10.44 o 
 -13   4   8       31.92       55.00     16.20 o 
 -12   4   8       41.80       31.61     12.23 o 
 -11   4   8       74.88      110.72     21.33 o 
 -10   4   8       22.72       29.51      8.19 o 
  -9   4   8      121.10      134.63     21.30 o 
  -8   4   8        0.05       12.54      7.13 o 
  -7   4   8        2.65        8.81      6.81 o 
  -6   4   8       26.01       28.17     10.60 o 
  -5   4   8       97.15       92.57     13.27 o 
  -4   4   8      208.10      196.95     12.14 o 
  -3   4   8      217.75      217.96     12.74 o 
  -2   4   8      623.06      617.50     20.95 o 
  -1   4   8       22.69        8.36      7.10 o 
   0   4   8        0.77       -4.88      5.64 o 
   1   4   8      233.46      255.99     12.42 o 
   2   4   8       60.96       67.69      9.41 o 
   3   4   8      251.83      250.93     23.66 o 
   4   4   8        0.02        4.45      9.31 o 
   5   4   8       30.91       46.82     10.22 o 
   6   4   8       71.23       69.25     10.40 o 
   7   4   8        3.67       12.01      6.48 o 
   8   4   8       20.57       30.30     10.51 o 
  -8   5   8        6.35       34.53     17.16 o 
  -7   5   8       10.97        4.50     14.82 o 
  -6   5   8       52.54       34.27     16.90 o 
  -5   5   8       20.26       -3.89     14.69 o 
  -4   5   8      120.05      154.87     23.02 o 
  -3   5   8       53.13       32.65     16.37 o 
  -2   5   8       25.14       26.55     15.78 o 
  -1   5   8       19.14       18.48      9.82 o 
   0   5   8        0.04       14.45      9.36 o 
   1   5   8       41.80       46.30     11.22 o 
 -21   1   9        2.73       19.06     14.21 o 
 -20   1   9       30.59       67.17     16.96 o 
 -19   1   9      106.49      133.33     13.08 o 
 -18   1   9        0.62        4.72     10.13 o 
 -17   1   9        4.95        6.76      6.32 o 
 -16   1   9        0.08       -2.33      6.04 o 
 -15   1   9      209.96      234.70     17.93 o 
 -14   1   9      315.39      267.48     13.15 o 
 -13   1   9       27.02       35.21      5.03 o 
 -12   1   9       21.09       15.26      3.90 o 
 -11   1   9        8.36        9.96      3.64 o 
 -10   1   9      279.89      270.27      7.91 o 
  -9   1   9      158.96      173.63      6.44 o 
  -8   1   9      108.63      123.45      5.52 o 
  -7   1   9       71.84       65.33      3.26 o 
  -6   1   9        1.67        3.08      2.04 o 
  -5   1   9       65.43       83.16      4.12 o 
  -4   1   9      250.11      251.61      6.72 o 
  -3   1   9      324.14      370.83      8.89 o 
  -2   1   9     1040.17     1138.67     19.49 o 
  -1   1   9       14.55       16.49      2.92 o 
   0   1   9        4.14        0.46      2.51 o 
   1   1   9      146.29      145.07      4.71 o 
   2   1   9      545.90      558.29     10.75 o 
   3   1   9     1954.69     2012.34     30.30 o 
   4   1   9       61.49       59.95      5.25 o 
   5   1   9       31.50       28.43      4.67 o 
   6   1   9       25.04       22.94      3.98 o 
   7   1   9       23.49       23.68      4.29 o 
   8   1   9        8.80        8.06      3.88 o 
   9   1   9       79.94       84.82      6.35 o 
  10   1   9        2.70       10.80      4.46 o 
  11   1   9        4.57        7.83      4.21 o 
  12   1   9      119.09      152.72     10.28 o 
  13   1   9       13.62       18.53      5.97 o 
 -20   2   9       19.80        4.97     21.28 o 
 -19   2   9       13.95       38.87     10.19 o 
 -18   2   9        0.02       19.43     15.53 o 
 -17   2   9       29.82       42.57     11.49 o 
 -16   2   9       73.13       91.98     18.27 o 
 -15   2   9      151.55      145.31     21.13 o 
 -14   2   9       65.67       56.53      9.75 o 
 -13   2   9       10.88       18.62      6.61 o 
 -12   2   9       55.63       61.75      7.57 o 
 -11   2   9      200.42      186.66      8.82 o 
 -10   2   9        0.20       -1.13      4.15 o 
  -9   2   9       88.16       88.85      6.88 o 
  -8   2   9      110.41      114.62      7.35 o 
  -7   2   9        5.74        5.07      4.29 o 
  -6   2   9      297.19      276.65      8.35 o 
  -5   2   9        4.65        2.84      3.65 o 
  -4   2   9        1.39        0.59      3.15 o 
  -3   2   9        2.39       -3.31      3.31 o 
  -2   2   9        7.68        0.75      4.02 o 
  -1   2   9      184.87      190.78      7.71 o 
   0   2   9        0.03       -1.01      4.67 o 
   1   2   9        6.05        9.04      4.18 o 
   2   2   9        0.01        0.35      3.95 o 
   3   2   9      902.72      889.32     20.12 o 
   4   2   9        1.52       -4.32      4.32 o 
   5   2   9       23.32       29.46      7.44 o 
   6   2   9        0.02        0.21      7.68 o 
   7   2   9       14.42       15.21      4.88 o 
   8   2   9      315.92      310.59     11.50 o 
   9   2   9        2.41        6.94      4.77 o 
  10   2   9      141.88      145.43      9.50 o 
  11   2   9       15.82       16.43      6.13 o 
  12   2   9        8.15        7.72      7.54 o 
 -18   3   9       11.39       11.76     22.44 o 
 -17   3   9       36.94       54.81     26.78 o 
 -16   3   9        1.44       -3.43      9.97 o 
 -15   3   9       62.30       60.30      9.91 o 
 -14   3   9      311.80      292.28     23.43 o 
 -13   3   9        8.38       13.27      7.02 o 
 -12   3   9        0.04       -1.72      6.12 o 
 -11   3   9        6.73        6.61      6.31 o 
 -10   3   9       15.51       14.85      6.39 o 
  -9   3   9      509.66      523.26     15.33 o 
  -8   3   9       61.19       66.83      6.52 o 
  -7   3   9      473.78      455.57     15.40 o 
  -6   3   9       56.43       61.40      6.36 o 
  -5   3   9        1.39        2.08      3.44 o 
  -4   3   9       38.85       41.65      5.56 o 
  -3   3   9       90.53       94.21      7.01 o 
  -2   3   9      223.66      191.28      8.98 o 
  -1   3   9       13.11       11.60      4.99 o 
   0   3   9       15.42       13.21      5.29 o 
   1   3   9      142.36      151.92      8.69 o 
   2   3   9      183.54      192.22     12.88 o 
   3   3   9       36.97       39.49      6.97 o 
   4   3   9       54.39       52.87      7.55 o 
   5   3   9        7.93        0.06      4.40 o 
   6   3   9       44.53       44.52      8.75 o 
   7   3   9       59.07       52.91      8.24 o 
   8   3   9       68.73       80.37      9.52 o 
   9   3   9       13.95       18.87      7.52 o 
  10   3   9       57.94       62.57      9.58 o 
 -14   4   9      235.23      255.28     30.67 o 
 -13   4   9       39.21       66.55     25.97 o 
 -12   4   9        5.75       18.23     24.39 o 
 -11   4   9       36.64       63.27     19.88 o 
 -10   4   9        0.01        6.81      7.10 o 
  -9   4   9       13.44       25.16     11.21 o 
  -8   4   9        8.73       10.00     10.99 o 
  -7   4   9        1.19        6.41     13.97 o 
  -6   4   9        9.17       11.29      9.60 o 
  -5   4   9       38.08       28.20     10.34 o 
  -4   4   9        2.94       -4.19      9.16 o 
  -3   4   9      129.48      109.91     10.05 o 
  -2   4   9      121.16      137.53     11.19 o 
  -1   4   9        0.12       -4.38      6.33 o 
   0   4   9       43.46       53.78      8.70 o 
   1   4   9       12.53        4.12      6.97 o 
   2   4   9       53.77       61.28      9.50 o 
   3   4   9        9.24       12.11      7.76 o 
   4   4   9       21.04       26.21      8.91 o 
   5   4   9       22.56       33.89      9.34 o 
   6   4   9        3.90        8.07      8.17 o 
   7   4   9       52.08       63.34      8.95 o 
  -7   5   9        4.42        6.84     15.87 o 
  -6   5   9       18.58       16.21     15.75 o 
  -5   5   9        7.12       14.06     15.41 o 
  -4   5   9      158.35      177.20     24.26 o 
  -3   5   9       11.74       18.89     14.83 o 
  -2   5   9        1.21       -0.41     13.31 o 
  -1   5   9       20.76       21.01      9.52 o 
   0   5   9        0.18       -2.72      8.68 o 
 -21   0  10       33.72       58.51     26.80 o 
 -20   0  10       15.39       38.90     13.96 o 
 -19   0  10        0.13       11.15     12.00 o 
 -18   0  10      119.96      133.79     17.79 o 
 -17   0  10      307.04      307.50     28.04 o 
 -16   0  10      188.82      183.47     12.80 o 
 -15   0  10      556.43      465.33     18.85 o 
 -14   0  10      158.08      142.74     14.20 o 
 -13   0  10       65.70       78.74      9.27 o 
 -12   0  10      284.65      239.34     13.42 o 
 -11   0  10     1494.49     1409.39     41.64 o 
 -10   0  10       28.44       28.31      7.80 o 
  -9   0  10      916.70      973.04     21.03 o 
  -8   0  10      158.95      160.76     10.30 o 
  -7   0  10       53.92       55.73      7.33 o 
  -6   0  10     1137.43     1192.63     30.46 o 
  -5   0  10       82.86       89.89      8.23 o 
  -4   0  10        5.26        7.01      5.52 o 
  -3   0  10     6313.93     6491.26    199.34 o 
  -2   0  10        0.01        4.19      3.37 o 
  -1   0  10      575.94      524.26     12.53 o 
   0   0  10        6.51       10.93      3.63 o 
   1   0  10      116.73      113.92      7.08 o 
   2   0  10     3607.97     3827.22     69.04 o 
   3   0  10      270.21      281.14     13.46 o 
   4   0  10     4184.66     4429.17     80.50 o 
   5   0  10      594.76      638.04     18.36 o 
   6   0  10       39.79       39.96      6.33 o 
   7   0  10      629.03      607.94     21.01 o 
   8   0  10        3.07        1.68      5.55 o 
   9   0  10      203.63      238.61     13.54 o 
  10   0  10      355.42      346.38     16.47 o 
  11   0  10       29.46       32.56      7.88 o 
  12   0  10      165.93      162.37     13.30 o 
  13   0  10        0.66        9.23      6.41 o 
 -21   1  10      161.44      234.80     53.03 o 
 -20   1  10      120.64      141.91     27.16 o 
 -19   1  10       34.31       59.30     20.40 o 
 -18   1  10      343.75      348.96     17.89 o 
 -17   1  10      122.38      121.05     12.09 o 
 -16   1  10      166.98      146.37     10.95 o 
 -15   1  10      525.58      478.40     17.29 o 
 -14   1  10       49.79       57.18      5.69 o 
 -13   1  10      316.31      298.56     10.17 o 
 -12   1  10      570.75      526.97     11.89 o 
 -11   1  10      182.79      173.21      7.10 o 
 -10   1  10       83.98       73.10      5.22 o 
  -9   1  10      273.23      253.14      7.81 o 
  -8   1  10     2637.74     2474.99     35.59 o 
  -7   1  10      201.95      172.80      5.27 o 
  -6   1  10        4.54        1.32      2.34 o 
  -5   1  10      944.67      922.23     15.55 o 
  -4   1  10      618.82      567.58     12.90 o 
  -3   1  10      903.49      917.39     16.85 o 
  -2   1  10     1316.49     1333.25     21.18 o 
  -1   1  10       50.07       55.90      4.38 o 
   0   1  10       31.44       45.48      3.86 o 
   1   1  10     2305.59     2305.30     31.59 o 
   2   1  10       39.78       45.11      4.56 o 
   3   1  10        0.38       -3.76      3.76 o 
   4   1  10      467.53      476.75     14.05 o 
   5   1  10       35.07       43.18      5.18 o 
   6   1  10      412.47      423.27     11.24 o 
   7   1  10        0.48        2.24      3.54 o 
   8   1  10       95.24      104.64      6.82 o 
   9   1  10      431.58      427.49     12.22 o 
  10   1  10        0.73       -0.91      4.58 o 
  11   1  10      563.79      547.44     17.31 o 
  12   1  10        0.34       13.18      5.55 o 
 -20   2  10      328.58      433.02     29.54 o 
 -19   2  10       75.15      111.02     38.41 o 
 -18   2  10        9.89       36.14     20.14 o 
 -17   2  10      199.33      193.48     25.17 o 
 -16   2  10        3.82       12.51      7.77 o 
 -15   2  10      179.01      138.31     15.18 o 
 -14   2  10      325.10      350.61     12.40 o 
 -13   2  10        0.89       -2.31      5.37 o 
 -12   2  10       26.05       26.02      8.22 o 
 -11   2  10      824.20      810.50     19.12 o 
 -10   2  10       15.25       12.13      4.81 o 
  -9   2  10       22.00       27.88      5.38 o 
  -8   2  10     2051.43     1952.96     35.90 o 
  -7   2  10       51.85       51.26      5.88 o 
  -6   2  10      532.41      492.24     16.85 o 
  -5   2  10      131.06      154.82      6.29 o 
  -4   2  10      451.99      465.18     12.16 o 
  -3   2  10       28.27       24.21      4.53 o 
  -2   2  10       41.90       50.57      5.30 o 
  -1   2  10      697.51      663.70     15.76 o 
   0   2  10      294.01      278.17     10.92 o 
   1   2  10      674.48      645.75     19.18 o 
   2   2  10        8.15        7.89      5.48 o 
   3   2  10       35.54       36.90      5.57 o 
   4   2  10      393.46      383.61     12.97 o 
   5   2  10       97.81      110.75      8.31 o 
   6   2  10        9.35        5.45      4.30 o 
   7   2  10      799.44      762.99     18.38 o 
   8   2  10       75.48       74.81      7.37 o 
   9   2  10       19.35       17.27      5.68 o 
  10   2  10      262.13      255.91     11.79 o 
  11   2  10       24.00       27.52      6.70 o 
 -18   3  10      203.95      255.71     57.13 o 
 -17   3  10       56.76       41.55     22.84 o 
 -16   3  10       40.69       63.68     11.13 o 
 -15   3  10      659.93      690.78     24.79 o 
 -14   3  10        9.51       13.33      9.93 o 
 -13   3  10       59.00       68.37     24.31 o 
 -12   3  10      172.29      180.62     12.71 o 
 -11   3  10        2.73       -2.88      5.87 o 
 -10   3  10      210.36      198.57     12.64 o 
  -9   3  10        7.59       13.04      4.84 o 
  -8   3  10       12.38       13.46      4.99 o 
  -7   3  10       46.55       61.53      6.73 o 
  -6   3  10       73.50       72.02      7.90 o 
  -5   3  10     1141.72     1092.53     31.87 o 
  -4   3  10      220.85      211.84      9.29 o 
  -3   3  10      215.84      205.11      9.31 o 
  -2   3  10      723.69      708.70     17.31 o 
  -1   3  10       70.52       87.38      7.18 o 
   0   3  10       88.24       93.92      7.65 o 
   1   3  10      120.82      137.21     11.95 o 
   2   3  10        0.86       -2.71      6.76 o 
   3   3  10      105.95      132.84     11.99 o 
   4   3  10      119.61      112.24     11.45 o 
   5   3  10      158.69      175.69     14.00 o 
   6   3  10        4.13        2.02      7.54 o 
   7   3  10       95.47      114.73     10.98 o 
   8   3  10      632.53      636.10     21.49 o 
   9   3  10       30.46       30.19      8.08 o 
 -14   4  10      309.20      373.60     42.90 o 
 -13   4  10       41.56       75.18     10.40 o 
 -12   4  10       35.63       64.87     14.23 o 
 -11   4  10       61.01       74.06     11.89 o 
 -10   4  10        9.71       22.50      8.10 o 
  -9   4  10      265.46      300.24     28.14 o 
  -8   4  10        0.03        5.90      9.36 o 
  -7   4  10       34.90       35.57     12.79 o 
  -6   4  10       94.97       97.38     11.07 o 
  -5   4  10      192.85      171.07     16.53 o 
  -4   4  10        0.17       -2.40      9.13 o 
  -3   4  10       48.31       51.82      8.58 o 
  -2   4  10       12.05        8.45     10.08 o 
  -1   4  10        0.20        0.21      6.52 o 
   0   4  10       96.20       93.86     10.20 o 
   1   4  10      138.17      148.70     12.27 o 
   2   4  10      137.57      119.62     11.73 o 
   3   4  10       53.09       70.47     10.16 o 
   4   4  10      152.93      167.51     13.70 o 
   5   4  10      119.76      130.99     13.15 o 
   6   4  10       25.53       25.12      9.91 o 
  -6   5  10       15.48        3.90     16.04 o 
  -5   5  10       77.18       84.52     19.73 o 
  -4   5  10      181.06      167.39     23.77 o 
  -3   5  10       72.53       62.31     18.11 o 
 -21   1  11       99.19      187.66     32.56 o 
 -20   1  11        0.00       41.69     27.85 o 
 -19   1  11       15.16       19.49     14.19 o 
 -18   1  11       11.63       27.46     10.84 o 
 -17   1  11       84.26      102.57     11.53 o 
 -16   1  11        7.48       11.43      8.12 o 
 -15   1  11       52.94       60.83      7.71 o 
 -14   1  11      181.61      186.61      8.62 o 
 -13   1  11       66.37       69.46      6.18 o 
 -12   1  11       98.12      102.10      7.09 o 
 -11   1  11      186.31      177.09      7.27 o 
 -10   1  11      664.71      628.60     13.10 o 
  -9   1  11     1177.81     1145.48     19.36 o 
  -8   1  11       29.73       27.62      4.32 o 
  -7   1  11      381.82      336.96      8.41 o 
  -6   1  11       36.83       37.88      4.24 o 
  -5   1  11      235.75      213.36      7.47 o 
  -4   1  11      227.09      228.45      7.78 o 
  -3   1  11        3.76        0.04      3.21 o 
  -2   1  11      130.70      133.23      6.05 o 
  -1   1  11      132.55      145.37      6.35 o 
   0   1  11      402.90      414.62     10.28 o 
   1   1  11       17.19       19.45      3.21 o 
   2   1  11      204.03      200.22      8.72 o 
   3   1  11     1087.02     1084.49     21.53 o 
   4   1  11      366.89      395.79     13.00 o 
   5   1  11      112.09      126.52      8.47 o 
   6   1  11       69.84       72.42      6.69 o 
   7   1  11       17.42        9.86      4.64 o 
   8   1  11        0.07        3.84      5.01 o 
   9   1  11       56.10       64.49      7.54 o 
  10   1  11      161.14      156.86     10.37 o 
  11   1  11        1.27       10.13      5.36 o 
  12   1  11        1.66       22.74      5.83 o 
 -20   2  11       14.61      -13.75     20.37 o 
 -19   2  11        3.74        0.98     19.61 o 
 -18   2  11        0.32       27.23     16.68 o 
 -17   2  11       80.71       97.20     14.16 o 
 -16   2  11       13.64       22.57     16.81 o 
 -15   2  11       32.37       33.21      9.84 o 
 -14   2  11        0.00        2.89      7.45 o 
 -13   2  11       37.61       50.00      8.23 o 
 -12   2  11       90.13      102.42      7.64 o 
 -11   2  11       55.42       54.80      6.22 o 
 -10   2  11       19.36       24.21      5.12 o 
  -9   2  11      479.73      429.34     13.11 o 
  -8   2  11        0.43       -1.12      6.12 o 
  -7   2  11      292.67      294.39     11.06 o 
  -6   2  11        0.13       -1.84      3.37 o 
  -5   2  11       25.31       34.42      4.46 o 
  -4   2  11      327.34      325.21     10.09 o 
  -3   2  11       16.25       25.01      4.74 o 
  -2   2  11      564.12      518.39     12.97 o 
  -1   2  11        8.56        7.90      4.26 o 
   0   2  11       13.34       16.14      5.35 o 
   1   2  11        4.20        3.86      5.14 o 
   2   2  11        4.13        1.41      5.72 o 
   3   2  11       32.81       36.35      7.26 o 
   4   2  11        0.64        5.82      4.95 o 
   5   2  11        1.14        1.55      4.54 o 
   6   2  11       42.51       42.41      8.10 o 
   7   2  11        2.14        8.60      4.79 o 
   8   2  11      103.19      117.98      8.72 o 
   9   2  11       20.76       23.74      6.13 o 
  10   2  11        9.07       13.00      5.90 o 
 -18   3  11       30.41      165.23     17.64 o 
 -17   3  11       11.69       44.18     17.74 o 
 -16   3  11       16.45       33.57     25.26 o 
 -15   3  11        3.59        8.85      7.73 o 
 -14   3  11       97.91       96.04     11.64 o 
 -13   3  11        0.80       11.29     13.21 o 
 -12   3  11        0.94        4.59      6.96 o 
 -11   3  11       27.66       32.10      8.21 o 
 -10   3  11        1.98        3.30      6.98 o 
  -9   3  11      207.17      201.65     13.07 o 
  -8   3  11       13.32       18.48      7.06 o 
  -7   3  11        8.41        8.82      5.95 o 
  -6   3  11        3.45        8.87      5.03 o 
  -5   3  11      172.60      185.72      9.82 o 
  -4   3  11       83.35       80.65      6.98 o 
  -3   3  11        0.14        0.38      4.86 o 
  -2   3  11       78.48       70.29      7.15 o 
  -1   3  11        0.01        1.81      5.20 o 
   0   3  11       87.63       80.91      9.86 o 
   1   3  11        0.05       -0.39      6.66 o 
   2   3  11      247.23      243.94     15.33 o 
   3   3  11       10.27       10.64      7.96 o 
   4   3  11        8.45        5.54      7.74 o 
   5   3  11       67.25       62.75     10.85 o 
   6   3  11        5.93       -3.06      7.47 o 
   7   3  11       21.07       26.04      7.68 o 
   8   3  11       26.91       21.23      7.63 o 
 -14   4  11       83.70       81.76     15.29 o 
 -13   4  11        2.99        5.85     12.64 o 
 -12   4  11       24.44       49.49     13.53 o 
 -11   4  11       20.95       24.79     14.74 o 
 -10   4  11       96.57      132.82     19.54 o 
  -9   4  11        5.23        5.85     10.96 o 
  -8   4  11        6.89       17.31     13.07 o 
  -7   4  11       30.21       40.08      9.50 o 
  -6   4  11       64.75       75.93     11.01 o 
  -5   4  11      224.48      216.64     14.68 o 
  -4   4  11       25.27       20.56     10.69 o 
  -3   4  11        2.02        9.74      7.17 o 
  -2   4  11       14.73       14.07      7.34 o 
  -1   4  11        5.93       18.39      7.96 o 
   0   4  11       19.17       20.29      8.22 o 
   1   4  11        0.09       -4.39      7.23 o 
   2   4  11        7.72       10.63      7.86 o 
   3   4  11       52.42       63.71     10.39 o 
   4   4  11       13.82        2.51      7.84 o 
   5   4  11       99.96      105.24     12.34 o 
 -21   0  12      268.35      374.83     53.81 o 
 -20   0  12        0.09       -6.36     16.97 o 
 -19   0  12       98.18      139.23     30.76 o 
 -18   0  12      706.41      669.18     29.77 o 
 -17   0  12       67.31       87.94     12.37 o 
 -16   0  12        1.98       12.49      8.89 o 
 -15   0  12     1850.16     1691.78     44.97 o 
 -14   0  12       20.63       26.83      7.53 o 
 -13   0  12      178.29      190.35     12.45 o 
 -12   0  12      335.54      302.13     15.33 o 
 -11   0  12        0.15       -2.84      6.74 o 
 -10   0  12     1303.85     1218.11     33.51 o 
  -9   0  12      172.63      181.54     12.48 o 
  -8   0  12     2967.03     2852.43     64.93 o 
  -7   0  12      578.93      526.62     19.03 o 
  -6   0  12      111.82      113.03     10.29 o 
  -5   0  12      521.02      504.59     18.52 o 
  -4   0  12       85.90       69.54      8.92 o 
  -3   0  12        9.09        6.09      3.92 o 
  -2   0  12     1002.55      962.13     22.40 o 
  -1   0  12      140.70      129.63      8.13 o 
   0   0  12      494.09      488.40     14.76 o 
   1   0  12      162.59      167.66     10.90 o 
   2   0  12     2696.72     2645.30     59.20 o 
   3   0  12       24.04       11.94      6.06 o 
   4   0  12      383.21      392.11     14.47 o 
   5   0  12       13.94       24.79      5.73 o 
   6   0  12      248.90      257.43     12.37 o 
   7   0  12       25.77       29.38      7.47 o 
   8   0  12      297.15      291.18     15.32 o 
   9   0  12      589.89      608.97     22.87 o 
  10   0  12        2.35       10.27      6.60 o 
  11   0  12      101.21      101.11     11.42 o 
 -21   1  12      102.61      193.29     47.46 o 
 -20   1  12       70.06       92.76     24.88 o 
 -19   1  12      116.02      131.37     32.15 o 
 -18   1  12        0.05       21.07     10.22 o 
 -17   1  12       45.58       55.66     11.94 o 
 -16   1  12      306.95      340.46     25.71 o 
 -15   1  12       10.10       19.31      5.97 o 
 -14   1  12      369.12      375.72     12.07 o 
 -13   1  12        5.44       15.35      4.86 o 
 -12   1  12       28.53       29.74      5.32 o 
 -11   1  12     1163.98     1107.91     19.60 o 
 -10   1  12      305.83      299.22      9.11 o 
  -9   1  12      768.36      728.10     14.52 o 
  -8   1  12      406.77      401.98     10.37 o 
  -7   1  12      282.18      257.95      7.69 o 
  -6   1  12     1208.54     1189.93     30.31 o 
  -5   1  12      186.06      185.17      7.46 o 
  -4   1  12      106.12       95.86      5.46 o 
  -3   1  12     1289.27     1267.21     21.08 o 
  -2   1  12       35.33       39.38      4.70 o 
  -1   1  12      469.48      444.62     10.94 o 
   0   1  12      395.42      383.31     10.26 o 
   1   1  12      848.31      843.59     17.73 o 
   2   1  12      202.35      238.11      9.39 o 
   3   1  12      187.84      191.83     10.40 o 
   4   1  12     1251.19     1207.35     26.16 o 
   5   1  12      350.50      340.70     11.61 o 
   6   1  12        0.49        1.96      4.29 o 
   7   1  12      175.64      169.33      9.43 o 
   8   1  12       29.75       30.80      6.81 o 
   9   1  12        6.12        9.52      5.35 o 
  10   1  12      277.78      252.86     12.37 o 
  11   1  12        3.46       13.91      5.51 o 
 -19   2  12       35.07       78.20     19.75 o 
 -18   2  12      218.90      227.36     20.54 o 
 -17   2  12       94.78      125.13     22.70 o 
 -16   2  12       46.74       62.32     12.88 o 
 -15   2  12      132.54      148.37     16.16 o 
 -14   2  12       16.22       27.13      7.68 o 
 -13   2  12      104.53      116.13     16.94 o 
 -12   2  12      577.73      565.28     28.79 o 
 -11   2  12      286.61      285.53     11.07 o 
 -10   2  12      113.79      137.30      8.30 o 
  -9   2  12       86.41       87.44      6.96 o 
  -8   2  12       86.84       90.78      7.25 o 
  -7   2  12      110.73      113.47      7.87 o 
  -6   2  12        2.13        6.02      3.83 o 
  -5   2  12      877.79      861.97     25.38 o 
  -4   2  12      177.82      188.04      8.17 o 
  -3   2  12        6.70       21.64      4.68 o 
  -2   2  12      913.97      919.91     19.24 o 
  -1   2  12       11.72        4.02      4.98 o 
   0   2  12        8.20       -0.43      3.73 o 
   1   2  12     1331.75     1274.44     29.85 o 
   2   2  12      398.54      375.30     15.12 o 
   3   2  12      163.68      187.69     11.72 o 
   4   2  12       58.25       56.16      8.34 o 
   5   2  12       14.01       11.78      7.66 o 
   6   2  12      218.24      219.14     11.66 o 
   7   2  12       24.10       20.02      5.99 o 
   8   2  12      193.28      202.76     12.86 o 
   9   2  12       28.85       40.35      6.86 o 
  10   2  12       20.39       30.54      6.80 o 
 -17   3  12      129.68      153.95     36.16 o 
 -16   3  12       15.28       38.74     13.94 o 
 -15   3  12       56.46       85.52     13.55 o 
 -14   3  12      107.94      132.04     20.14 o 
 -13   3  12      243.12      245.91     14.80 o 
 -12   3  12      102.20      118.72     11.21 o 
 -11   3  12      130.78      133.66     15.79 o 
 -10   3  12       11.52        8.72      7.03 o 
  -9   3  12       45.61       50.80      9.12 o 
  -8   3  12      335.05      331.60     18.34 o 
  -7   3  12       20.69       18.06      6.99 o 
  -6   3  12      142.44      174.13     10.05 o 
  -5   3  12       44.69       43.78      7.96 o 
  -4   3  12       49.43       57.49      6.60 o 
  -3   3  12       62.69       73.73      7.21 o 
  -2   3  12      136.86      134.92     11.68 o 
  -1   3  12       13.70       17.93      6.55 o 
   0   3  12      166.34      175.76     13.02 o 
   1   3  12      185.73      231.94     15.27 o 
   2   3  12      274.67      283.49     16.53 o 
   3   3  12        0.04        2.06      9.42 o 
   4   3  12      281.09      265.37     16.90 o 
   5   3  12       64.85       81.25     11.84 o 
   6   3  12       53.73       45.53     10.97 o 
   7   3  12      742.47      661.23     29.51 o 
 -14   4  12        2.51       -2.24     11.40 o 
 -13   4  12       18.44       37.99     23.20 o 
 -12   4  12       85.03      100.70     25.20 o 
 -11   4  12        9.62       20.73     14.35 o 
 -10   4  12      144.67      169.16     14.35 o 
  -9   4  12       82.56       99.71     15.54 o 
  -8   4  12      107.96      134.41     20.79 o 
  -7   4  12       50.02       56.10     10.68 o 
  -6   4  12        4.07        3.70      8.94 o 
  -5   4  12      136.87      147.02     13.83 o 
  -4   4  12       34.69       25.48     22.98 o 
  -3   4  12       22.80       27.76     17.45 o 
  -2   4  12      163.44      187.85     13.89 o 
  -1   4  12       62.13       77.34     11.06 o 
   0   4  12       33.80       50.93      9.57 o 
   1   4  12       46.28       37.82     12.65 o 
   2   4  12       62.46       73.34     17.28 o 
   3   4  12       22.04       29.17      9.64 o 
   4   4  12       93.84      119.75     12.99 o 
 -21   1  13       97.20      227.36     64.23 o 
 -20   1  13        5.75       42.62     24.07 o 
 -19   1  13       31.05       47.55     23.81 o 
 -18   1  13        1.87       15.05      8.92 o 
 -17   1  13        4.62       29.54      9.74 o 
 -16   1  13      295.36      270.83     28.78 o 
 -15   1  13      116.29      149.25     11.05 o 
 -14   1  13       39.68       49.65      6.78 o 
 -13   1  13       37.35       40.91      6.22 o 
 -12   1  13        4.89        9.08      4.76 o 
 -11   1  13      104.33      109.00      6.33 o 
 -10   1  13       36.98       33.20      5.02 o 
  -9   1  13      785.17      786.58     15.59 o 
  -8   1  13       65.81       61.28      7.95 o 
  -7   1  13       21.52       14.21      2.85 o 
  -6   1  13       28.28       32.53      4.36 o 
  -5   1  13       99.96      105.88      6.01 o 
  -4   1  13      125.28      155.65      7.02 o 
  -3   1  13       26.53       27.55      4.62 o 
  -2   1  13      124.59      112.41      7.25 o 
  -1   1  13      206.64      186.83      7.59 o 
   0   1  13      178.39      181.40      7.69 o 
   1   1  13      933.07      919.35     24.77 o 
   2   1  13        6.01        7.74      4.27 o 
   3   1  13      133.22      143.37      8.43 o 
   4   1  13        0.74       -2.91      4.32 o 
   5   1  13       30.03       26.04      5.43 o 
   6   1  13        1.41        5.36      4.34 o 
   7   1  13        5.95       -1.48      4.50 o 
   8   1  13      137.27      166.60     10.87 o 
   9   1  13        3.05        5.99      5.63 o 
  10   1  13       35.98       44.39      7.16 o 
 -19   2  13       48.62      121.19     52.28 o 
 -18   2  13        6.78       41.44     27.39 o 
 -17   2  13        9.45       29.43      9.68 o 
 -16   2  13      106.72      123.84     30.35 o 
 -15   2  13       12.62       19.90      8.61 o 
 -14   2  13       73.16       69.90     12.29 o 
 -13   2  13       24.93       19.48      7.21 o 
 -12   2  13        8.05       12.50      7.05 o 
 -11   2  13       15.26       22.49      5.63 o 
 -10   2  13        0.46        3.30      4.83 o 
  -9   2  13       58.34       65.45      6.96 o 
  -8   2  13        0.25        2.20      4.39 o 
  -7   2  13        8.76        6.07      4.47 o 
  -6   2  13      101.78      108.04      6.26 o 
  -5   2  13       37.29       42.50      7.79 o 
  -4   2  13      648.34      631.97     15.94 o 
  -3   2  13       39.90       47.92      5.33 o 
  -2   2  13       59.53       60.89      7.15 o 
  -1   2  13       13.12       22.40      6.30 o 
   0   2  13        0.59       -4.53      4.94 o 
   1   2  13      123.54      139.64     10.46 o 
   2   2  13       87.90       78.67     13.55 o 
   3   2  13       96.05      108.36     10.04 o 
   4   2  13        1.46        4.28      6.59 o 
   5   2  13       20.40       32.48      7.77 o 
   6   2  13       40.90       55.14      7.99 o 
   7   2  13      326.59      301.09     13.86 o 
   8   2  13       32.65       33.57      7.75 o 
   9   2  13        5.08       14.88      6.30 o 
 -17   3  13       22.05       70.97     14.44 o 
 -16   3  13        0.55      -18.86     19.47 o 
 -15   3  13       40.62       48.45     10.04 o 
 -14   3  13       66.99       76.08     10.71 o 
 -13   3  13        0.00        7.20     12.87 o 
 -12   3  13       27.23       18.05      7.91 o 
 -11   3  13        0.12        0.38      6.86 o 
 -10   3  13      229.72      235.59     14.44 o 
  -9   3  13       11.86       18.63      8.15 o 
  -8   3  13        2.75       -6.19      6.95 o 
  -7   3  13       41.99       39.99      9.01 o 
  -6   3  13      108.10       96.53      9.74 o 
  -5   3  13       91.03       82.69      8.96 o 
  -4   3  13       17.63       21.27      5.77 o 
  -3   3  13        0.12       -1.45      5.12 o 
  -2   3  13        8.19        9.00      6.16 o 
  -1   3  13       18.97       26.84      8.24 o 
   0   3  13        3.03       14.68      7.77 o 
   1   3  13       88.13       91.52     11.42 o 
   2   3  13        3.80        8.57      8.17 o 
   3   3  13       77.66       89.32     11.82 o 
   4   3  13       88.51       89.93     11.95 o 
   5   3  13       27.26       20.20      9.55 o 
   6   3  13        7.10       10.22      8.85 o 
 -13   4  13       29.38       56.55     12.99 o 
 -12   4  13        9.71       18.34     17.26 o 
 -11   4  13        3.29       11.06     10.64 o 
 -10   4  13        1.69        1.01     13.18 o 
  -9   4  13        0.02        5.47      8.85 o 
  -8   4  13       17.29       21.03     11.08 o 
  -7   4  13       50.47       52.21     10.91 o 
  -6   4  13       10.59       18.11      9.38 o 
  -5   4  13      254.66      291.56     23.74 o 
  -4   4  13      117.66       92.77     19.62 o 
  -3   4  13       31.86       27.59     11.66 o 
  -2   4  13        4.09        9.63      8.34 o 
  -1   4  13        0.53        9.53     11.13 o 
   0   4  13      168.29      177.09     13.79 o 
   1   4  13        0.22        9.03      8.25 o 
   2   4  13       98.18      100.03     15.75 o 
 -21   0  14        1.20        7.19     19.02 o 
 -20   0  14       92.20      154.80     31.50 o 
 -19   0  14      141.81      181.10     16.33 o 
 -18   0  14      123.78      126.22     14.91 o 
 -17   0  14       42.71       66.76     11.55 o 
 -16   0  14      173.27      197.25     15.96 o 
 -15   0  14       23.50       33.06      9.61 o 
 -14   0  14       55.17       77.59     10.51 o 
 -13   0  14      635.95      654.03     23.62 o 
 -12   0  14      778.83      770.93     27.70 o 
 -11   0  14       44.13       47.71      9.10 o 
 -10   0  14     4016.42     3903.95     87.48 o 
  -9   0  14      591.91      586.19     21.67 o 
  -8   0  14     1453.78     1321.48     36.22 o 
  -7   0  14        4.43       -3.10      7.76 o 
  -6   0  14      175.42      205.82     17.56 o 
  -5   0  14      155.73      143.57     13.84 o 
  -4   0  14       35.50       36.07      9.16 o 
  -3   0  14     2604.26     2362.15     46.49 o 
  -2   0  14      175.25      172.95      9.49 o 
  -1   0  14        0.14        4.00      3.85 o 
   0   0  14      505.98      495.34     18.82 o 
   1   0  14     1274.57     1255.49     34.10 o 
   2   0  14       18.49       15.63      6.38 o 
   3   0  14        9.51       10.98      5.14 o 
   4   0  14      172.90      164.91     11.74 o 
   5   0  14      876.41      860.31     24.48 o 
   6   0  14        2.32        8.18      5.29 o 
   7   0  14       49.61       43.51      8.77 o 
   8   0  14        1.41       10.65      6.50 o 
   9   0  14       95.68      104.06     11.72 o 
 -20   1  14      163.09      265.20     42.43 o 
 -19   1  14       47.41       87.50     18.28 o 
 -18   1  14      222.47      227.23     23.70 o 
 -17   1  14      236.66      229.49     18.15 o 
 -16   1  14       18.72       33.86     10.19 o 
 -15   1  14      755.39      720.34     24.54 o 
 -14   1  14        2.67        6.65      8.89 o 
 -13   1  14       15.95       24.25      5.87 o 
 -12   1  14      644.68      617.15     25.14 o 
 -11   1  14       81.69       93.54      6.76 o 
 -10   1  14       62.80       76.67      5.71 o 
  -9   1  14       33.03       35.82      4.41 o 
  -8   1  14      172.52      179.15     10.09 o 
  -7   1  14      773.15      777.35     16.63 o 
  -6   1  14        2.89        6.50      3.75 o 
  -5   1  14      113.55      115.11      6.37 o 
  -4   1  14      233.76      226.95      8.39 o 
  -3   1  14       44.99       38.58      4.67 o 
  -2   1  14      695.42      692.10     14.53 o 
  -1   1  14      187.40      181.63      9.42 o 
   0   1  14       37.46       29.14      4.58 o 
   1   1  14      364.49      341.26     19.12 o 
   2   1  14      465.49      460.23     13.55 o 
   3   1  14      190.73      207.47      9.79 o 
   4   1  14       25.11       31.01      6.19 o 
   5   1  14        1.46        4.02      4.45 o 
   6   1  14      482.37      484.17     14.94 o 
   7   1  14        0.07        5.55      4.91 o 
   8   1  14      193.38      196.41     11.03 o 
   9   1  14      224.75      236.51     12.28 o 
 -19   2  14       61.92      123.98     38.81 o 
 -18   2  14        0.88       30.08     24.88 o 
 -17   2  14       69.83       88.95     13.39 o 
 -16   2  14      129.17      126.59     15.31 o 
 -15   2  14        4.68       20.24     10.52 o 
 -14   2  14      294.08      263.98     19.69 o 
 -13   2  14      131.61      146.34     11.71 o 
 -12   2  14        8.00       12.06      6.56 o 
 -11   2  14      713.60      700.31     20.57 o 
 -10   2  14       35.28       38.29      6.08 o 
  -9   2  14      298.82      285.71     12.06 o 
  -8   2  14      107.30      113.39      8.42 o 
  -7   2  14       76.59       80.58      9.38 o 
  -6   2  14      638.99      632.59     24.57 o 
  -5   2  14      172.54      207.78     12.17 o 
  -4   2  14       45.88       54.76      6.39 o 
  -3   2  14      158.54      202.57     13.29 o 
  -2   2  14        4.75        3.93      5.64 o 
  -1   2  14      192.69      194.62     13.17 o 
   0   2  14      346.86      342.86     14.63 o 
   1   2  14      147.86      155.36     13.21 o 
   2   2  14     1022.36     1002.16     27.01 o 
   3   2  14      177.09      182.02     12.37 o 
   4   2  14      530.05      509.04     18.85 o 
   5   2  14       85.41       80.85     10.14 o 
   6   2  14       68.73       66.80      8.62 o 
   7   2  14      335.34      311.18     14.30 o 
   8   2  14       55.23       61.11      8.68 o 
 -17   3  14        0.04       59.25     32.19 o 
 -16   3  14        6.82       44.71     10.30 o 
 -15   3  14       58.27       47.18      9.91 o 
 -14   3  14       17.66       20.26     14.31 o 
 -13   3  14       20.25       20.10      8.56 o 
 -12   3  14       39.41       14.99     10.60 o 
 -11   3  14        2.11        2.28      7.44 o 
 -10   3  14      119.87      140.24     12.51 o 
  -9   3  14       50.47       48.68     10.08 o 
  -8   3  14      199.18      182.89     13.85 o 
  -7   3  14       10.98        6.70      7.86 o 
  -6   3  14      146.30      138.91     24.63 o 
  -5   3  14      877.52      818.83     38.77 o 
  -4   3  14      177.84      205.53     10.68 o 
  -3   3  14      108.28      119.19     13.14 o 
  -2   3  14      153.14      138.17     10.30 o 
  -1   3  14      261.76      298.46     19.23 o 
   0   3  14       85.67      108.55     11.72 o 
   1   3  14      214.99      240.93     22.41 o 
   2   3  14        1.53       -1.04      8.69 o 
   3   3  14       49.11       69.66     11.48 o 
   4   3  14      205.21      213.53     16.50 o 
   5   3  14       21.98       20.48      9.58 o 
 -12   4  14       10.88       31.18     21.17 o 
 -11   4  14       74.07       76.08     17.32 o 
 -10   4  14      136.94      151.56     14.52 o 
  -9   4  14       66.90       78.94     11.97 o 
  -8   4  14       42.05       48.44     11.04 o 
  -7   4  14       88.49       88.92     12.42 o 
  -6   4  14      253.10      269.26     29.11 o 
  -5   4  14       14.18       21.34     10.00 o 
  -4   4  14       26.08       39.84     12.63 o 
  -3   4  14      165.28      202.32     19.08 o 
  -2   4  14        7.64        9.86     11.54 o 
  -1   4  14       75.14       90.62     11.30 o 
   0   4  14       19.73       30.62      8.74 o 
   1   4  14       18.28       21.17      8.94 o 
 -20   1  15       10.63       68.33     29.20 o 
 -19   1  15        1.78        0.25     18.95 o 
 -18   1  15       25.79       53.77     21.30 o 
 -17   1  15        0.12       14.08     14.44 o 
 -16   1  15        6.04       25.42      9.78 o 
 -15   1  15       27.92       44.84     20.40 o 
 -14   1  15        0.08       10.64     12.34 o 
 -13   1  15      152.46      170.98     12.28 o 
 -12   1  15       70.29       85.67      7.84 o 
 -11   1  15      567.72      534.11     16.50 o 
 -10   1  15       28.13       40.99      6.45 o 
  -9   1  15      318.18      330.39     12.19 o 
  -8   1  15        0.10        4.40      5.56 o 
  -7   1  15       19.73       27.62      6.54 o 
  -6   1  15       21.92       31.67      4.54 o 
  -5   1  15        0.04        5.17      3.58 o 
  -4   1  15      275.22      252.27      8.72 o 
  -3   1  15       67.16       81.31      5.55 o 
  -2   1  15        4.38        3.62      4.87 o 
  -1   1  15       64.08       59.11      7.98 o 
   0   1  15      187.49      189.73     10.31 o 
   1   1  15      579.79      544.39     14.83 o 
   2   1  15       18.73       16.62      5.18 o 
   3   1  15        3.62        7.30      4.95 o 
   4   1  15        3.11        8.89      5.10 o 
   5   1  15       15.19       15.74      5.17 o 
   6   1  15       13.64       21.82      5.86 o 
   7   1  15       40.72       46.57      6.83 o 
   8   1  15       62.13       72.07      8.04 o 
 -19   2  15       78.58      139.27     35.71 o 
 -18   2  15       52.21       68.22     22.15 o 
 -17   2  15        7.81       22.71     12.17 o 
 -16   2  15      164.89      173.86     18.15 o 
 -15   2  15       12.54       24.07     31.12 o 
 -14   2  15      189.33      213.81     19.48 o 
 -13   2  15       34.89       36.21      8.12 o 
 -12   2  15        1.93        1.95      6.94 o 
 -11   2  15        5.52        3.75      7.03 o 
 -10   2  15        9.44       14.01      6.67 o 
  -9   2  15      324.84      313.41     18.52 o 
  -8   2  15       50.49       57.72      6.85 o 
  -7   2  15        7.57        5.82      6.05 o 
  -6   2  15        3.66       -1.69      8.14 o 
  -5   2  15       23.45       28.76      6.40 o 
  -4   2  15        0.04       -0.10      4.88 o 
  -3   2  15      121.24      117.84      9.37 o 
  -2   2  15       20.75       20.84      6.27 o 
  -1   2  15       41.84       50.52      7.78 o 
   0   2  15        0.40       -2.38      5.92 o 
   1   2  15        1.54        0.91      6.24 o 
   2   2  15      133.84      131.57     11.20 o 
   3   2  15        4.62        2.27      6.76 o 
   4   2  15        5.59       15.16      7.55 o 
   5   2  15       30.68       33.25      8.83 o 
   6   2  15      138.53      126.78     10.66 o 
   7   2  15        1.00        3.93     17.04 o 
 -16   3  15       29.11       55.17     18.56 o 
 -15   3  15        1.14       17.04     21.18 o 
 -14   3  15        0.95       10.23      8.28 o 
 -13   3  15        7.81       20.27     12.65 o 
 -12   3  15       29.97       34.30     13.25 o 
 -11   3  15      152.81      155.32     17.14 o 
 -10   3  15        4.53       -0.13      7.84 o 
  -9   3  15        5.31        3.67     11.10 o 
  -8   3  15       19.84       17.06      8.75 o 
  -7   3  15       11.82        8.69     10.80 o 
  -6   3  15        8.30        5.89      8.04 o 
  -5   3  15       44.25       44.60     11.32 o 
  -4   3  15        1.79        0.15      8.26 o 
  -3   3  15        2.18       -4.49      5.46 o 
  -2   3  15       54.00       67.38     10.11 o 
  -1   3  15       68.84       75.04     10.89 o 
   0   3  15       12.20       13.83      8.10 o 
   1   3  15      339.75      340.01     18.69 o 
   2   3  15       54.09       85.45     18.62 o 
   3   3  15      199.43      207.15     23.20 o 
   4   3  15        0.77        3.03      8.56 o 
 -11   4  15        0.09        5.75     17.03 o 
 -10   4  15      109.61      111.53     16.53 o 
  -9   4  15       36.67       36.72     11.02 o 
  -8   4  15        0.37        6.42      9.35 o 
  -7   4  15       61.45       48.93     11.74 o 
  -6   4  15       40.66       32.10     10.85 o 
  -5   4  15        2.71       -0.48      9.49 o 
  -4   4  15      128.00      119.37     17.00 o 
  -3   4  15        0.16        8.06     11.17 o 
  -2   4  15       73.57       57.00     14.01 o 
  -1   4  15        2.48       13.52      7.70 o 
 -20   0  16      510.45      611.44     63.19 o 
 -19   0  16       38.78       94.59     21.39 o 
 -18   0  16      118.39      153.96     21.11 o 
 -17   0  16       14.71       40.80     11.14 o 
 -16   0  16       22.12       21.07     21.45 o 
 -15   0  16     1100.40     1039.09     39.13 o 
 -14   0  16        0.71        6.01     11.31 o 
 -13   0  16       48.92       50.33     18.02 o 
 -12   0  16        5.00        6.13      8.81 o 
 -11   0  16       87.50      107.75     11.69 o 
 -10   0  16        2.64        8.35      7.81 o 
  -9   0  16        7.90       21.68      8.26 o 
  -8   0  16       44.81       55.23     20.57 o 
  -7   0  16      471.74      469.03     19.84 o 
  -6   0  16       83.02       81.72     12.46 o 
  -5   0  16      106.47      137.62     12.50 o 
  -4   0  16      385.62      359.27     17.05 o 
  -3   0  16       44.01       46.89      8.37 o 
  -2   0  16       10.06        6.31      5.92 o 
  -1   0  16     1379.25     1274.45     34.92 o 
   0   0  16     1322.27     1208.65     34.26 o 
   1   0  16       68.22       44.44      8.85 o 
   2   0  16      115.28      115.99     11.58 o 
   3   0  16      132.82      152.30     11.07 o 
   4   0  16      145.13      135.09     10.98 o 
   5   0  16       41.19       45.24      8.11 o 
   6   0  16      465.83      435.48     18.14 o 
   7   0  16      124.73      144.15     13.19 o 
 -20   1  16       19.48        1.95     20.88 o 
 -19   1  16      171.84      210.38     35.74 o 
 -18   1  16        9.92       21.38     19.33 o 
 -17   1  16        1.57        9.81     16.89 o 
 -16   1  16      328.10      321.43     21.63 o 
 -15   1  16       25.85       35.35     10.96 o 
 -14   1  16       94.52      108.27     10.64 o 
 -13   1  16      435.89      332.16     27.75 o 
 -12   1  16       98.14       68.48     15.61 o 
 -11   1  16      391.18      429.77     17.51 o 
 -10   1  16      601.31      619.58     17.40 o 
  -9   1  16      256.55      239.18     11.81 o 
  -8   1  16      312.13      337.10     14.99 o 
  -7   1  16      134.02      141.08      7.44 o 
  -6   1  16      673.48      689.33     16.19 o 
  -5   1  16        0.16        6.18      4.57 o 
  -4   1  16       14.46       20.61      5.18 o 
  -3   1  16      521.36      544.57     18.13 o 
  -2   1  16        1.05        0.82      4.87 o 
  -1   1  16      214.17      199.15     10.72 o 
   0   1  16       59.95       64.87      7.64 o 
   1   1  16      181.18      204.87     12.17 o 
   2   1  16      300.56      304.29     11.76 o 
   3   1  16       48.33       59.37      7.40 o 
   4   1  16      239.90      232.44     10.97 o 
   5   1  16      194.55      189.47     10.71 o 
   6   1  16      128.01      134.82      9.66 o 
   7   1  16      135.64      129.47      9.51 o 
 -18   2  16      188.23      239.55     48.42 o 
 -17   2  16      175.09      187.84     36.48 o 
 -16   2  16        2.55       13.43     14.78 o 
 -15   2  16       64.78       58.88     12.66 o 
 -14   2  16       58.48       66.57     13.56 o 
 -13   2  16       18.25       12.16     11.20 o 
 -12   2  16      280.56      254.62     14.82 o 
 -11   2  16        7.96       -5.03      6.74 o 
 -10   2  16      591.11      588.74     21.93 o 
  -9   2  16       72.31       62.65      9.69 o 
  -8   2  16       91.66      100.95      9.93 o 
  -7   2  16      255.51      256.40     18.86 o 
  -6   2  16       61.47       95.44     20.74 o 
  -5   2  16      205.23      197.74     11.11 o 
  -4   2  16      335.60      344.33     19.25 o 
  -3   2  16       26.35       23.68      6.78 o 
  -2   2  16      310.01      266.85     21.28 o 
  -1   2  16      226.24      227.16     12.92 o 
   0   2  16       90.37       91.44      9.81 o 
   1   2  16      300.48      314.78     15.14 o 
   2   2  16      408.84      411.85     17.51 o 
   3   2  16       50.71       47.20      9.28 o 
   4   2  16       50.15       55.52      9.70 o 
   5   2  16        0.26        3.28      8.06 o 
 -16   3  16       83.09      108.23     26.96 o 
 -15   3  16       50.31       87.87     15.49 o 
 -14   3  16       26.25       27.88     10.67 o 
 -13   3  16      281.35      277.89     18.17 o 
 -12   3  16       78.34       80.50     12.20 o 
 -11   3  16      150.85      145.08     13.69 o 
 -10   3  16       69.39       96.97     12.11 o 
  -9   3  16       77.40       91.20     11.82 o 
  -8   3  16      243.35      233.58     22.78 o 
  -7   3  16        6.84        9.47      8.53 o 
  -6   3  16       40.96       45.42     10.21 o 
  -5   3  16      328.35      299.25     17.93 o 
  -4   3  16        1.86       10.84      9.47 o 
  -3   3  16      330.20      335.39     14.82 o 
  -2   3  16       31.65       31.95     11.78 o 
  -1   3  16       11.64       25.80      8.93 o 
   0   3  16      359.17      354.93     22.79 o 
   1   3  16       18.57       28.26     11.67 o 
   2   3  16      183.17      175.98     17.70 o 
   3   3  16       49.48       44.56     10.44 o 
 -10   4  16        4.27       13.53     17.37 o 
  -9   4  16       56.09       54.90     12.92 o 
  -8   4  16        2.89        2.38     11.55 o 
  -7   4  16      132.82      161.00     15.56 o 
  -6   4  16        9.98       10.19      9.75 o 
  -5   4  16        9.53        1.06     11.41 o 
  -4   4  16      331.46      393.86     50.12 o 
 -19   1  17        2.90        4.49     20.61 o 
 -18   1  17        0.94        8.06     15.49 o 
 -17   1  17        3.53       14.62     24.41 o 
 -16   1  17       51.28       67.44     27.16 o 
 -15   1  17       71.28       73.78     13.57 o 
 -14   1  17        0.01       25.15     14.44 o 
 -13   1  17       52.45       38.36      5.93 o 
 -12   1  17       87.82      100.43     15.17 o 
 -11   1  17      606.10      586.57     48.69 o 
 -10   1  17        0.15        8.42      5.47 o 
  -9   1  17       14.49       21.19      6.70 o 
  -8   1  17       24.49       24.05      6.62 o 
  -7   1  17      130.44      155.91     11.50 o 
  -6   1  17       64.07       56.17      6.61 o 
  -5   1  17        0.09       -0.16      4.43 o 
  -4   1  17      150.85      128.96     10.03 o 
  -3   1  17        4.22       15.13      6.13 o 
  -2   1  17       38.87       45.53      6.89 o 
  -1   1  17        2.93        1.16      4.45 o 
   0   1  17        5.08        3.71      3.95 o 
   1   1  17      148.27      162.18      9.48 o 
   2   1  17       15.18       13.21      5.61 o 
   3   1  17      121.47      119.79     12.90 o 
   4   1  17       47.70       46.39      7.63 o 
   5   1  17      127.29      144.24      9.85 o 
 -18   2  17       36.10       60.38     30.93 o 
 -17   2  17       33.52       53.81     29.78 o 
 -16   2  17        1.64       21.61     11.37 o 
 -15   2  17        0.04       18.96     10.47 o 
 -14   2  17        7.83       20.30     16.82 o 
 -13   2  17        4.35       11.12     10.71 o 
 -12   2  17       47.97       56.22      9.80 o 
 -11   2  17        2.61        4.05      7.55 o 
 -10   2  17        6.95        1.30      7.30 o 
  -9   2  17        6.24       10.11      7.92 o 
  -8   2  17       74.82       69.59     10.28 o 
  -7   2  17      173.19      154.85     18.16 o 
  -6   2  17      294.77      279.95     18.17 o 
  -5   2  17       22.88       29.21      7.38 o 
  -4   2  17        5.41       11.28      6.27 o 
  -3   2  17       10.70       15.48      7.49 o 
  -2   2  17       99.60      104.30      9.89 o 
  -1   2  17      103.38      103.42     10.28 o 
   0   2  17       99.23       96.32     10.25 o 
   1   2  17       48.41       39.99      8.78 o 
   2   2  17        0.81        0.67      6.52 o 
   3   2  17      189.39      188.21     24.09 o 
   4   2  17       31.93       31.32     11.61 o 
 -15   3  17        2.73       25.88     34.47 o 
 -14   3  17       49.55       62.05     12.56 o 
 -13   3  17       17.99       16.47      9.62 o 
 -12   3  17       32.73       34.35     10.91 o 
 -11   3  17       92.98       79.88     12.21 o 
 -10   3  17       65.98       66.20     11.86 o 
  -9   3  17      156.46      147.55     16.02 o 
  -8   3  17        1.27        8.83      8.72 o 
  -7   3  17       14.33       10.62     12.74 o 
  -6   3  17        2.92       -6.01      8.46 o 
  -5   3  17        0.41       -3.46      8.79 o 
  -4   3  17      129.48      134.81     28.95 o 
  -3   3  17       11.52       27.62      8.39 o 
  -2   3  17       23.50       29.31      9.21 o 
  -1   3  17        7.11       20.79      9.01 o 
   0   3  17       40.82       49.07     12.73 o 
   1   3  17       59.88       81.43     12.13 o 
 -20   0  18        1.03       89.29     15.42 o 
 -19   0  18       44.99       81.94     35.66 o 
 -18   0  18       32.99       66.83     19.39 o 
 -17   0  18       15.30       28.83     25.81 o 
 -16   0  18      814.75      868.21     36.43 o 
 -15   0  18        0.30       10.33     13.58 o 
 -14   0  18       18.77        4.11     10.17 o 
 -13   0  18     1004.51     1027.02     39.77 o 
 -12   0  18      707.16      710.77     31.69 o 
 -11   0  18      238.35      209.72     31.30 o 
 -10   0  18       37.67       49.89     20.37 o 
  -9   0  18       34.44       40.30     13.68 o 
  -8   0  18      583.50      556.71     23.03 o 
  -7   0  18       16.64       19.73     11.25 o 
  -6   0  18      496.05      497.57     31.04 o 
  -5   0  18      167.06      122.54     16.60 o 
  -4   0  18        9.66        0.78     21.96 o 
  -3   0  18      529.21      517.76     44.83 o 
  -2   0  18       34.25       26.40     12.56 o 
  -1   0  18      110.53      111.67     17.04 o 
   0   0  18      448.50      439.27     19.73 o 
   1   0  18       40.67       44.47      9.81 o 
   2   0  18      785.32      777.25     24.04 o 
   3   0  18       10.15       20.47     10.23 o 
   4   0  18        1.52       -3.24      8.17 o 
   5   0  18      475.39      405.18     17.87 o 
 -19   1  18       72.91      120.15     35.65 o 
 -18   1  18      142.20      162.75     28.05 o 
 -17   1  18       31.93       43.82     20.15 o 
 -16   1  18        1.29       14.47     14.63 o 
 -15   1  18       52.92       43.24     12.81 o 
 -14   1  18      189.82      210.03     19.61 o 
 -13   1  18      113.68      120.46     24.96 o 
 -12   1  18        5.39        8.32      9.30 o 
 -11   1  18       17.74       21.72      9.17 o 
 -10   1  18       51.18       77.63      9.39 o 
  -9   1  18       71.68       65.30      9.83 o 
  -8   1  18       51.90       67.81      9.95 o 
  -7   1  18      435.51      462.61     27.25 o 
  -6   1  18       65.96       75.56      7.88 o 
  -5   1  18       18.51       11.78     10.25 o 
  -4   1  18      779.42      692.89     21.20 o 
  -3   1  18       20.94       23.04      7.29 o 
  -2   1  18       38.34       42.62     10.25 o 
  -1   1  18      666.44      616.06     20.92 o 
   0   1  18       70.82       59.32      9.30 o 
   1   1  18      307.55      293.22     15.56 o 
   2   1  18      127.15      128.17     12.11 o 
   3   1  18       70.83       88.67     10.79 o 
   4   1  18       27.55       25.55      9.08 o 
 -17   2  18        5.80       33.29     28.17 o 
 -16   2  18      120.81      167.20     41.08 o 
 -15   2  18        0.39       -2.85     19.74 o 
 -14   2  18      169.81      181.57     19.72 o 
 -13   2  18      161.07      151.12     24.40 o 
 -12   2  18       90.77       85.61     12.00 o 
 -11   2  18      525.48      529.73     21.66 o 
 -10   2  18      520.67      475.76     20.36 o 
  -9   2  18       69.47       57.33     10.40 o 
  -8   2  18      123.56      156.74     13.61 o 
  -7   2  18       65.80       59.07     14.84 o 
  -6   2  18      131.64      117.73     18.29 o 
  -5   2  18      337.62      327.92     24.92 o 
  -4   2  18      114.77      141.44     15.71 o 
  -3   2  18      132.50      122.89     15.21 o 
  -2   2  18       55.43       40.66      9.63 o 
  -1   2  18      178.50      187.21     13.06 o 
   0   2  18       19.67       11.99      7.12 o 
   1   2  18        3.08       -4.08      6.90 o 
   2   2  18       59.16       50.81      9.51 o 
   3   2  18       98.34       94.57     14.05 o 
 -14   3  18        6.18       34.95     18.30 o 
 -13   3  18        0.89       -0.32      8.21 o 
 -12   3  18      141.56      142.61     14.21 o 
 -11   3  18       28.85       26.48     12.26 o 
 -10   3  18      231.68      205.96     15.91 o 
  -9   3  18        7.41       11.00      9.53 o 
  -8   3  18       12.50       25.54      9.97 o 
  -7   3  18      169.09      159.08     15.05 o 
  -6   3  18       13.80       11.53     10.14 o 
  -5   3  18        4.70       12.02      9.59 o 
  -4   3  18      218.25      254.67     18.55 o 
  -3   3  18       82.62       67.82     17.96 o 
  -2   3  18       90.31       76.65     11.42 o 
  -1   3  18      113.08      137.24     15.07 o 
 -18   1  19        0.89       31.00     23.02 o 
 -17   1  19        0.30       20.43     11.81 o 
 -16   1  19       97.17      114.46     18.50 o 
 -15   1  19       15.07       16.61     28.23 o 
 -14   1  19        0.00        1.36     21.83 o 
 -13   1  19       75.54       88.55     15.91 o 
 -12   1  19       56.88       80.34     12.02 o 
 -11   1  19       22.04       21.18      9.47 o 
 -10   1  19       50.50       30.29     10.12 o 
  -9   1  19       29.30       59.49     11.44 o 
  -8   1  19        0.06       -1.91      9.00 o 
  -7   1  19       17.49       45.73     13.80 o 
  -6   1  19      110.71      118.08      9.97 o 
  -5   1  19        6.71        7.01      6.20 o 
  -4   1  19       23.86       13.42      6.77 o 
  -3   1  19       62.67       60.99      9.03 o 
  -2   1  19       25.48       26.30     12.66 o 
  -1   1  19      179.63      167.49     12.84 o 
   0   1  19      250.70      256.19     15.46 o 
   1   1  19       11.78       15.46      7.71 o 
   2   1  19        5.14       10.39     10.30 o 
   3   1  19        0.13        4.92      7.10 o 
 -17   2  19       25.77       59.64     25.29 o 
 -16   2  19       15.81       16.56     20.68 o 
 -15   2  19        0.20        0.73     19.78 o 
 -14   2  19       31.64       44.36     14.54 o 
 -13   2  19       19.36        6.87     12.61 o 
 -12   2  19       45.14       41.37     21.59 o 
 -11   2  19       65.81       50.20     13.79 o 
 -10   2  19       13.60       12.83      8.73 o 
  -9   2  19       52.46       55.63     10.58 o 
  -8   2  19        0.03        3.43      8.43 o 
  -7   2  19        1.69       -1.45     12.44 o 
  -6   2  19        7.08       -5.97     11.81 o 
  -5   2  19        4.98       18.00     14.04 o 
  -4   2  19       27.21       32.95      9.11 o 
  -3   2  19       13.22       16.28      8.11 o 
  -2   2  19        0.39        3.66      9.55 o 
  -1   2  19       85.80       67.22     11.32 o 
   0   2  19        9.00       14.85      7.82 o 
   1   2  19        0.51       -1.02     14.28 o 
 -13   3  19        1.54        7.54     10.21 o 
 -12   3  19       57.62       64.34     21.14 o 
 -11   3  19       71.10       75.03     11.93 o 
 -10   3  19       29.77       22.15     10.08 o 
  -9   3  19        5.41       14.04      9.45 o 
  -8   3  19       20.65       23.09     10.17 o 
  -7   3  19        0.03        9.68      9.53 o 
  -6   3  19       13.23       12.67     13.93 o 
  -5   3  19      289.75      315.44     23.86 o 
  -4   3  19       28.18       45.91     12.08 o 
  -3   3  19        7.09        8.58     14.14 o 
 -18   0  20       21.93       82.91     18.85 o 
 -17   0  20        4.37       37.08     17.09 o 
 -16   0  20       20.56       54.02     19.24 o 
 -15   0  20       41.79       53.58     20.66 o 
 -14   0  20       56.71       61.58     14.83 o 
 -13   0  20       19.48       36.64     18.19 o 
 -12   0  20      308.78      299.65     22.39 o 
 -11   0  20        8.18       -1.66     10.97 o 
 -10   0  20      317.48      337.48     24.05 o 
  -9   0  20        2.17        3.50     12.35 o 
  -8   0  20       96.80       87.66     16.30 o 
  -7   0  20     1213.80     1113.57     64.91 o 
  -6   0  20       22.36       -1.93     11.83 o 
  -5   0  20      132.94      133.68     25.05 o 
  -4   0  20      428.43      359.76     25.71 o 
  -3   0  20       24.94        5.20     12.88 o 
  -2   0  20      102.23       73.72     16.76 o 
  -1   0  20      592.23      556.38     47.14 o 
   0   0  20        9.11       20.50     14.79 o 
   1   0  20      129.36      122.68     14.36 o 
   2   0  20      411.33      373.89     21.19 o 
 -18   1  20       10.11       -0.68     19.53 o 
 -17   1  20        0.35       17.47     34.92 o 
 -16   1  20      286.64      277.46     29.87 o 
 -15   1  20       31.05       20.19     13.52 o 
 -14   1  20      142.83      158.25     19.72 o 
 -13   1  20      210.28      196.91     26.87 o 
 -12   1  20        8.47       -4.80     11.01 o 
 -11   1  20      351.37      384.12     20.67 o 
 -10   1  20      267.26      245.80     18.20 o 
  -9   1  20      101.84       84.67     18.68 o 
  -8   1  20       76.40       84.83     15.13 o 
  -7   1  20       81.75       77.07     13.14 o 
  -6   1  20      141.85      138.96     15.37 o 
  -5   1  20      116.11      122.98     10.81 o 
  -4   1  20      174.67      209.38     13.29 o 
  -3   1  20       33.68       41.87      8.86 o 
  -2   1  20      129.36      123.70     11.89 o 
  -1   1  20      131.36      113.35     11.79 o 
   0   1  20       96.70       64.44     12.07 o 
   1   1  20       10.02        5.20      7.87 o 
 -16   2  20       59.55       76.32     16.64 o 
 -15   2  20        6.85       34.64     20.35 o 
 -14   2  20      184.54      193.96     22.20 o 
 -13   2  20       13.75       41.49     14.70 o 
 -12   2  20       18.25       38.74     14.70 o 
 -11   2  20       77.74       95.01     12.07 o 
 -10   2  20       13.41       26.19      9.70 o 
  -9   2  20       74.68       71.06     11.64 o 
  -8   2  20        8.93        5.92      9.08 o 
  -7   2  20      134.97      151.22     20.99 o 
  -6   2  20      115.35      101.06     19.03 o 
  -5   2  20       62.35       52.93     16.69 o 
  -4   2  20      502.64      495.16     44.30 o 
  -3   2  20       27.67       41.77      9.71 o 
  -2   2  20       84.00      105.20     15.25 o 
  -1   2  20      103.20       93.74     12.51 o 
  -9   3  20       10.40       15.39     17.78 o 
  -8   3  20      245.19      221.06     19.50 o 
  -7   3  20       13.37       20.26     12.55 o 
 -17   1  21       30.56       80.87     19.86 o 
 -16   1  21        5.58        2.81     11.60 o 
 -15   1  21      106.80      108.84     22.70 o 
 -14   1  21       29.69       44.51     15.07 o 
 -13   1  21       92.61       91.76     17.61 o 
 -12   1  21       84.33       93.51     17.61 o 
 -11   1  21       57.80       68.08     13.01 o 
 -10   1  21       70.88       72.53     13.57 o 
  -9   1  21       17.11       -0.35     10.44 o 
  -8   1  21       47.96       44.10     12.58 o 
  -7   1  21        0.11       -6.20     10.42 o 
  -6   1  21      225.69      193.31     17.78 o 
  -5   1  21      147.39      165.58     17.27 o 
  -4   1  21        2.39        5.09      6.73 o 
  -3   1  21       35.76       43.93      8.81 o 
  -2   1  21        1.83        8.21      7.60 o 
  -1   1  21        0.67        6.69      7.17 o 
 -14   2  21       18.49        8.63     45.30 o 
 -13   2  21      141.95      102.74     18.70 o 
 -12   2  21        6.20       17.28     12.96 o 
 -11   2  21       12.51       27.53     17.69 o 
 -10   2  21        2.83        6.35      8.80 o 
  -9   2  21       14.71       26.18     10.12 o 
  -8   2  21       37.93       49.73     11.15 o 
  -7   2  21        9.40       24.22     14.33 o 
  -6   2  21       16.16       12.12     17.26 o 
  -5   2  21       47.21       51.24     16.93 o 
  -4   2  21       86.71       65.57     17.60 o 
  -3   2  21       72.42       48.89     16.31 o 
 -16   0  22       85.33       96.11     24.10 o 
 -15   0  22       64.70      105.72     25.31 o 
 -14   0  22       61.04       79.72     23.76 o 
 -13   0  22      543.02      548.06     43.81 o 
 -12   0  22        0.01       -3.53     17.58 o 
 -11   0  22      150.79      151.25     30.01 o 
 -10   0  22      345.68      350.76     37.69 o 
  -9   0  22       15.33        0.76     19.79 o 
  -8   0  22      104.06       88.96     26.10 o 
  -7   0  22       81.02       64.36     19.97 o 
  -6   0  22       84.83       99.89     31.47 o 
  -5   0  22      309.17      326.25     31.18 o 
  -4   0  22       48.35       44.39     16.13 o 
  -3   0  22      104.58      113.96     19.34 o 
  -2   0  22        0.82        6.46     13.88 o 
 -15   1  22        0.56        4.15     23.23 o 
 -14   1  22      160.61      191.12     23.94 o 
 -13   1  22        0.30       -4.44     11.99 o 
 -12   1  22       98.83       98.66     18.01 o 
 -11   1  22       25.58       29.79     14.88 o 
 -10   1  22       54.52       27.55     12.62 o 
  -9   1  22       76.31       64.15     14.01 o 
  -8   1  22       20.04        5.61     11.27 o 
  -7   1  22      401.55      381.55     24.33 o 
  -6   1  22      135.19      127.00     16.21 o 
  -5   1  22        3.20       -2.14     10.78 o 
  -4   1  22      389.39      335.06     22.55 o 
  -3   1  22       47.11       50.90      9.59 o 
 -12   2  22        1.43       28.67     16.54 o 
 -11   2  22      189.49      198.30     22.45 o 
 -10   2  22       27.08       18.20     14.08 o 
  -9   2  22        2.78       16.72      9.49 o 
  -8   2  22      168.70      177.56     33.76 o 
  -7   2  22       46.15       38.17     15.65 o 
 -13   1  23        2.09       -6.54     15.63 o 
 -12   1  23       12.13       33.71     15.30 o 
 -11   1  23       27.96       41.98     16.22 o 
 -10   1  23       32.17       26.55     14.71 o 
  -9   1  23       21.53       17.34     14.90 o 
  -8   1  23       29.26       14.86     12.10 o 
  -7   1  23       87.92      103.03     17.99 o 
  -6   1  23       23.68        2.97     13.06 o 
                                                 
